# Supplementary material for: 1,3-Bis(1-methyl-1H-benzimidazol-2-yl)-2-oxapropane
Source: Acta Crystallogr Sect E Struct Rep Online. 2011 May 20;67(Pt 6):o1439. doi: 10.1107/S1600536811017922 (PMC3120604; doi:10.1107/S1600536811017922)
Supplement: Supplementary file 1 [file e-67-o1439-sup1.cif]

##############################################################################
#                                                                            #
# This CIF contains the data in a paper accepted for publication in          #
# Acta Crystallographica Section E. It conforms to the requirements of       #
# Notes for Authors for Acta Crystallographica Section E, and has been       #
# peer reviewed under the auspices of the IUCr Commission on Journals.       #
#                                                                            #
# Full details of the Crystallographic Information File format               #
# are given in the paper "The Crystallographic Information File (CIF):       #
# a New Standard Archive File for Crystallography" by S. R. Hall, F. H.      #
# Allen and I. D. Brown [Acta Cryst. (1991), A47, 655-685].                  #
#                                                                            #
# The current version of the core CIF dictionary is obtainable from          #
# ftp://ftp.iucr.org/pub/cif_core.dic.                                       #
#                                                                            #
# Software is freely available for graphical display of the structure(s)     #
# in this CIF. For information consult the CIF software page                 #
# http://www.iucr.org/resources/cif/software.                                #
#                                                                            #
# This file may be used for bona fide research purposes within the           #
# scientific community so long as proper attribution is given to the journal # 
# article from which it was obtained.                                        #
#                                                                            #
##############################################################################
data_global
_audit_creation_method     SHELXL-97
_journal_data_validation_number     ?
_journal_date_recd_electronic     2011-05-03
_journal_date_accepted     2011-05-12
_journal_name_full     'Acta Crystallographica, Section E'
_journal_year     2011
_journal_volume     67
_journal_issue      6
_journal_page_first     o1439
_journal_page_last     o1439
_journal_paper_category     QO
_journal_coeditor_code     LH5249
_publ_contact_author_name     'Huilu Wu'
_publ_contact_author_address
;
 School of Chemical and Biological Engineering
 Lanzhou Jiaotong University
 Lanzhou 730070
 China
;
_publ_contact_author_email     wuhuilu@163.com
_publ_contact_author_fax     '+86 931 4956512'
_publ_contact_author_phone     '+86 13893117544'
_publ_section_title
;
1,3-Bis(1-methyl-1<i>H</i>-benzimidazol-2-yl)-2-oxapropane
;
loop_
    _publ_author_name
    _publ_author_address
    'Fan Kou'
;
School of Chemical and Biological Engineering
Lanzhou Jiaotong University
Lanzhou 730070
People's Republic of China
;
    'Bin Liu'
;
School of Chemical and Biological Engineering
Lanzhou Jiaotong University
Lanzhou 730070
People's Republic of China
;
    'Ying Bai'
;
School of Chemical and Biological Engineering
Lanzhou Jiaotong University
Lanzhou 730070
People's Republic of China
;
    'Jin Kong'
;
School of Chemical and Biological Engineering
Lanzhou Jiaotong University
Lanzhou 730070
People's Republic of China
;
    'Huilu Wu'
;
School of Chemical and Biological Engineering
Lanzhou Jiaotong University
Lanzhou 730070
People's Republic of China
;
data_I
_chemical_name_systematic
;
1,3-Bis(1-methyl-1<i>H</i>-benzimidazol-2-yl)-2-oxapropane
;
_chemical_name_common     ?
_chemical_formula_moiety     'C18 H18 N4 O'
_chemical_formula_sum     'C18 H18 N4 O'
_chemical_formula_iupac     'C18 H18 N4 O'
_chemical_formula_weight     306.36
_chemical_melting_point     ?
_symmetry_cell_setting     monoclinic
_symmetry_space_group_name_H-M     'P 21/n'
_symmetry_space_group_name_Hall     '-P 2yn'
loop_
    _symmetry_equiv_pos_as_xyz
    'x, y, z'
    '-x+1/2, y+1/2, -z+1/2'
    '-x, -y, -z'
    'x-1/2, -y-1/2, z-1/2'
_cell_length_a     6.634(6)
_cell_length_b     16.217(15)
_cell_length_c     14.457(13)
_cell_angle_alpha     90.00
_cell_angle_beta     101.102(10)
_cell_angle_gamma     90.00
_cell_volume     1526(2)
_cell_formula_units_Z     4
_cell_measurement_reflns_used     1941
_cell_measurement_theta_min     2.51
_cell_measurement_theta_max     23.04
_cell_measurement_temperature     296(2)
_exptl_crystal_description     block
_exptl_crystal_colour     white
_exptl_crystal_size_max     0.26
_exptl_crystal_size_mid     0.24
_exptl_crystal_size_min     0.21
_exptl_crystal_density_diffrn     1.333
_exptl_crystal_density_meas     ?
_exptl_crystal_density_method     'not measured'
_exptl_crystal_F_000     648
_exptl_absorpt_coefficient_mu     0.086
_exptl_absorpt_correction_type     multi-scan
_exptl_absorpt_process_details     '(SADABS; Sheldrick, 1996)'
_exptl_absorpt_correction_T_min     0.9779
_exptl_absorpt_correction_T_max     0.9821
_exptl_special_details
;
;
_diffrn_ambient_temperature     296(2)
_diffrn_radiation_type     MoK\a
_diffrn_radiation_wavelength     0.71073
_diffrn_radiation_source     'fine-focus sealed tube'
_diffrn_radiation_monochromator     graphite
_diffrn_measurement_device_type     'Bruker APEXII CCD'
_diffrn_measurement_method     \w
_diffrn_detector_area_resol_mean     ?
_diffrn_reflns_number     10239
_diffrn_reflns_av_R_equivalents     0.0567
_diffrn_reflns_av_sigmaI/netI     0.0545
_diffrn_reflns_theta_min     2.51
_diffrn_reflns_theta_max     24.99
_diffrn_reflns_theta_full     24.99
_diffrn_measured_fraction_theta_max     0.998
_diffrn_measured_fraction_theta_full     0.998
_diffrn_reflns_limit_h_min     -7
_diffrn_reflns_limit_h_max     7
_diffrn_reflns_limit_k_min     -17
_diffrn_reflns_limit_k_max     19
_diffrn_reflns_limit_l_min     -17
_diffrn_reflns_limit_l_max     17
_diffrn_standards_number     ?
_diffrn_standards_interval_count     ?
_diffrn_standards_interval_time     ?
_diffrn_standards_decay_%     ?
_refine_special_details
;
Refinement of <i>F</i>^2^ against ALL reflections. The weighted <i>R</i>-factor
<i>wR</i> and goodness of fit <i>S</i> are based on <i>F</i>^2^, conventional
<i>R</i>-factors <i>R</i> are based on <i>F</i>, with <i>F</i> set to zero for
negative <i>F</i>^2^. The threshold expression of <i>F</i>^2^ >
\s(<i>F</i>^2^) is used only for calculating <i>R</i>-factors(gt) <i>etc</i>.
and is not relevant to the choice of reflections for refinement.
<i>R</i>-factors based on <i>F</i>^2^ are statistically about twice as large
as those based on <i>F</i>, and <i>R</i>- factors based on ALL data will be
even larger.
;
_reflns_number_total     2668
_reflns_number_gt     1846
_reflns_threshold_expression     I>2\s(I)
_refine_ls_structure_factor_coef     Fsqd
_refine_ls_matrix_type     full
_refine_ls_R_factor_all     0.0947
_refine_ls_R_factor_gt     0.0632
_refine_ls_wR_factor_gt     0.1559
_refine_ls_wR_factor_ref     0.1691
_refine_ls_goodness_of_fit_ref     1.045
_refine_ls_restrained_S_all     1.045
_refine_ls_number_reflns     2668
_refine_ls_number_parameters     210
_refine_ls_number_restraints     0
_refine_ls_hydrogen_treatment     constr
_refine_ls_weighting_scheme     calc
_refine_ls_weighting_details
         'calc w=1/[\s^2^(Fo^2^)+(0.0620P)^2^+1.2125P] where P=(Fo^2^+2Fc^2^)/3'
_atom_sites_solution_hydrogens     geom
_atom_sites_solution_primary     direct
_atom_sites_solution_secondary     difmap
_refine_ls_shift/su_max     0.000
_refine_ls_shift/su_mean     0.000
_refine_diff_density_max     0.190
_refine_diff_density_min     -0.191
_refine_ls_extinction_method     'SHELXL97 (Sheldrick, 2008)'
_refine_ls_extinction_coef     0.0025(4)
_refine_ls_extinction_expression
                                  'Fc^*^=kFc[1+0.001xFc^2^\l^3^/sin(2\q)]^-1/4^'
loop_
    _atom_type_symbol
    _atom_type_description
    _atom_type_scat_dispersion_real
    _atom_type_scat_dispersion_imag
    _atom_type_scat_source
    'C' 'C' 0.0033 0.0016
                         'International Tables Vol C Tables 4.2.6.8 and 6.1.1.4'
    'H' 'H' 0.0000 0.0000
                         'International Tables Vol C Tables 4.2.6.8 and 6.1.1.4'
    'N' 'N' 0.0061 0.0033
                         'International Tables Vol C Tables 4.2.6.8 and 6.1.1.4'
    'O' 'O' 0.0106 0.0060
                         'International Tables Vol C Tables 4.2.6.8 and 6.1.1.4'
_computing_data_collection     'APEX2 (Bruker, 2007)'
_computing_cell_refinement     'SAINT (Bruker, 2007)'
_computing_data_reduction     'SAINT (Bruker, 2007)'
_computing_structure_solution     'SHELXS97 (Sheldrick, 2008)'
_computing_structure_refinement     'SHELXL97 (Sheldrick, 2008)'
_computing_molecular_graphics     'SHELXTL (Sheldrick, 2008)'
_computing_publication_material     'SHELXTL (Sheldrick, 2008)'
loop_
    _atom_site_type_symbol
    _atom_site_label
    _atom_site_fract_x
    _atom_site_fract_y
    _atom_site_fract_z
    _atom_site_U_iso_or_equiv
    _atom_site_adp_type
    _atom_site_calc_flag
    _atom_site_refinement_flags
    _atom_site_occupancy
    _atom_site_symmetry_multiplicity
    _atom_site_disorder_assembly
    _atom_site_disorder_group
    O O1 0.1874(3) 0.23663(13) 0.39791(14) 0.0471(6) Uani d . 1 1 . .
    N N3 0.4241(4) 0.11107(15) 0.52270(17) 0.0410(6) Uani d . 1 1 . .
    N N1 0.2920(4) 0.23299(15) 0.19655(17) 0.0439(6) Uani d . 1 1 . .
    C C11 0.2170(4) 0.12133(18) 0.5023(2) 0.0407(7) Uani d . 1 1 . .
    N N2 -0.0371(4) 0.19270(17) 0.16948(18) 0.0489(7) Uani d . 1 1 . .
    C C12 0.2789(5) 0.05940(18) 0.6348(2) 0.0427(7) Uani d . 1 1 . .
    C C8 0.2615(5) 0.18872(19) 0.1131(2) 0.0437(8) Uani d . 1 1 . .
    N N4 0.1227(4) 0.09232(16) 0.56732(18) 0.0467(7) Uani d . 1 1 . .
    C C17 0.4691(5) 0.07179(18) 0.6089(2) 0.0410(7) Uani d . 1 1 . .
    C C3 0.0574(5) 0.1645(2) 0.0974(2) 0.0463(8) Uani d . 1 1 . .
    C C2 0.1090(5) 0.23293(19) 0.2256(2) 0.0424(7) Uani d . 1 1 . .
    C C16 0.6514(5) 0.0441(2) 0.6624(2) 0.0524(9) Uani d . 1 1 . .
    H H16 0.7768 0.0531 0.6444 0.063 Uiso calc R 1 1 . .
    C C18 0.5751(5) 0.1358(2) 0.4666(2) 0.0505(8) Uani d . 1 1 . .
    H H18A 0.5239 0.1228 0.4015 0.076 Uiso calc R 1 1 . .
    H H18B 0.7014 0.1067 0.4882 0.076 Uiso calc R 1 1 . .
    H H18C 0.5990 0.1940 0.4731 0.076 Uiso calc R 1 1 . .
    C C13 0.2710(6) 0.0182(2) 0.7183(2) 0.0553(9) Uani d . 1 1 . .
    H H13 0.1466 0.0102 0.7377 0.066 Uiso calc R 1 1 . .
    C C10 0.1078(5) 0.1576(2) 0.4120(2) 0.0482(8) Uani d . 1 1 . .
    H H10A 0.1235 0.1217 0.3602 0.058 Uiso calc R 1 1 . .
    H H10B -0.0376 0.1620 0.4129 0.058 Uiso calc R 1 1 . .
    C C15 0.6381(6) 0.0023(2) 0.7440(2) 0.0610(10) Uani d . 1 1 . .
    H H15 0.7574 -0.0179 0.7818 0.073 Uiso calc R 1 1 . .
    C C1 0.0810(5) 0.2749(2) 0.3144(2) 0.0494(8) Uani d . 1 1 . .
    H H1A 0.1279 0.3315 0.3132 0.059 Uiso calc R 1 1 . .
    H H1B -0.0643 0.2763 0.3162 0.059 Uiso calc R 1 1 . .
    C C4 -0.0213(6) 0.1176(2) 0.0180(2) 0.0612(10) Uani d . 1 1 . .
    H H4A -0.1579 0.1007 0.0055 0.073 Uiso calc R 1 1 . .
    C C7 0.3946(6) 0.1688(2) 0.0531(2) 0.0550(9) Uani d . 1 1 . .
    H H7 0.5310 0.1858 0.0645 0.066 Uiso calc R 1 1 . .
    C C5 0.1093(7) 0.0971(2) -0.0410(2) 0.0675(11) Uani d . 1 1 . .
    H H5 0.0601 0.0654 -0.0942 0.081 Uiso calc R 1 1 . .
    C C9 0.4856(5) 0.2688(2) 0.2415(3) 0.0614(10) Uani d . 1 1 . .
    H H9A 0.4693 0.2959 0.2986 0.092 Uiso calc R 1 1 . .
    H H9B 0.5290 0.3082 0.1998 0.092 Uiso calc R 1 1 . .
    H H9C 0.5871 0.2261 0.2559 0.092 Uiso calc R 1 1 . .
    C C6 0.3114(7) 0.1222(2) -0.0240(2) 0.0657(11) Uani d . 1 1 . .
    H H6 0.3943 0.1070 -0.0662 0.079 Uiso calc R 1 1 . .
    C C14 0.4501(6) -0.0104(2) 0.7712(2) 0.0616(10) Uani d . 1 1 . .
    H H14 0.4465 -0.0391 0.8266 0.074 Uiso calc R 1 1 . .
loop_
    _atom_site_aniso_label
    _atom_site_aniso_U_11
    _atom_site_aniso_U_22
    _atom_site_aniso_U_33
    _atom_site_aniso_U_12
    _atom_site_aniso_U_13
    _atom_site_aniso_U_23
    O1 0.0496(12) 0.0464(13) 0.0446(12) -0.0009(10) 0.0075(10) 0.0015(10)
    N3 0.0392(14) 0.0429(14) 0.0424(14) -0.0022(11) 0.0119(11) -0.0009(11)
    N1 0.0427(15) 0.0459(15) 0.0439(15) -0.0012(12) 0.0102(11) 0.0036(12)
    C11 0.0399(17) 0.0407(17) 0.0426(17) -0.0002(14) 0.0106(13) -0.0045(14)
    N2 0.0466(16) 0.0534(17) 0.0468(15) 0.0040(13) 0.0090(12) 0.0063(13)
    C12 0.0520(19) 0.0372(17) 0.0407(17) 0.0057(14) 0.0134(14) -0.0051(13)
    C8 0.053(2) 0.0408(18) 0.0398(17) 0.0079(15) 0.0153(14) 0.0134(14)
    N4 0.0443(15) 0.0505(16) 0.0479(15) 0.0059(12) 0.0151(12) 0.0048(12)
    C17 0.0447(17) 0.0352(17) 0.0423(17) 0.0015(14) 0.0063(13) -0.0076(13)
    C3 0.0506(19) 0.0472(19) 0.0399(17) 0.0044(15) 0.0057(14) 0.0075(14)
    C2 0.0401(17) 0.0438(18) 0.0433(17) 0.0076(14) 0.0075(14) 0.0079(14)
    C16 0.0474(19) 0.048(2) 0.058(2) 0.0011(15) 0.0009(15) -0.0067(16)
    C18 0.0440(18) 0.053(2) 0.059(2) -0.0054(16) 0.0199(15) -0.0034(16)
    C13 0.066(2) 0.054(2) 0.050(2) 0.0105(17) 0.0214(17) 0.0032(16)
    C10 0.0456(18) 0.054(2) 0.0453(18) -0.0070(16) 0.0084(14) 0.0050(15)
    C15 0.070(2) 0.048(2) 0.057(2) 0.0137(18) -0.0074(18) -0.0001(17)
    C1 0.055(2) 0.0468(19) 0.0469(18) 0.0086(16) 0.0113(15) 0.0040(15)
    C4 0.072(2) 0.055(2) 0.052(2) -0.0047(19) 0.0003(18) 0.0031(17)
    C7 0.065(2) 0.052(2) 0.052(2) 0.0065(17) 0.0228(17) 0.0138(17)
    C5 0.102(3) 0.059(2) 0.042(2) 0.002(2) 0.014(2) -0.0020(17)
    C9 0.051(2) 0.070(2) 0.065(2) -0.0092(18) 0.0124(17) 0.0022(19)
    C6 0.095(3) 0.060(2) 0.050(2) 0.014(2) 0.032(2) 0.0097(18)
    C14 0.089(3) 0.049(2) 0.0462(19) 0.014(2) 0.0103(19) 0.0023(16)
_geom_special_details
;
All e.s.d.'s (except the e.s.d. in the dihedral angle between two l.s. planes)
are estimated using the full covariance matrix. The cell e.s.d.'s are taken
into account individually in the estimation of e.s.d.'s in distances, angles
and torsion angles; correlations between e.s.d.'s in cell parameters are only
used when they are defined by crystal symmetry. An approximate (isotropic)
treatment of cell e.s.d.'s is used for estimating e.s.d.'s involving l.s.
planes.
;
loop_
    _geom_bond_atom_site_label_1
    _geom_bond_atom_site_label_2
    _geom_bond_site_symmetry_2
    _geom_bond_distance
    _geom_bond_publ_flag
    O1 C10 . 1.416(4) ?
    O1 C1 . 1.419(4) ?
    N3 C11 . 1.359(4) ?
    N3 C17 . 1.380(4) ?
    N3 C18 . 1.461(4) ?
    N1 C2 . 1.359(4) ?
    N1 C8 . 1.385(4) ?
    N1 C9 . 1.445(4) ?
    C11 N4 . 1.313(4) ?
    C11 C10 . 1.486(4) ?
    N2 C2 . 1.311(4) ?
    N2 C3 . 1.392(4) ?
    C12 N4 . 1.386(4) ?
    C12 C13 . 1.390(4) ?
    C12 C17 . 1.398(4) ?
    C8 C3 . 1.386(4) ?
    C8 C7 . 1.389(4) ?
    C17 C16 . 1.380(4) ?
    C3 C4 . 1.393(5) ?
    C2 C1 . 1.497(4) ?
    C16 C15 . 1.378(5) ?
    C16 H16 . 0.9300 ?
    C18 H18A . 0.9600 ?
    C18 H18B . 0.9600 ?
    C18 H18C . 0.9600 ?
    C13 C14 . 1.364(5) ?
    C13 H13 . 0.9300 ?
    C10 H10A . 0.9700 ?
    C10 H10B . 0.9700 ?
    C15 C14 . 1.394(5) ?
    C15 H15 . 0.9300 ?
    C1 H1A . 0.9700 ?
    C1 H1B . 0.9700 ?
    C4 C5 . 1.369(5) ?
    C4 H4A . 0.9300 ?
    C7 C6 . 1.372(5) ?
    C7 H7 . 0.9300 ?
    C5 C6 . 1.377(5) ?
    C5 H5 . 0.9300 ?
    C9 H9A . 0.9600 ?
    C9 H9B . 0.9600 ?
    C9 H9C . 0.9600 ?
    C6 H6 . 0.9300 ?
    C14 H14 . 0.9300 ?
loop_
    _geom_angle_atom_site_label_1
    _geom_angle_atom_site_label_2
    _geom_angle_atom_site_label_3
    _geom_angle_site_symmetry_1
    _geom_angle_site_symmetry_3
    _geom_angle
    _geom_angle_publ_flag
    C10 O1 C1 . . 112.4(2) ?
    C11 N3 C17 . . 106.7(2) ?
    C11 N3 C18 . . 128.2(3) ?
    C17 N3 C18 . . 125.1(3) ?
    C2 N1 C8 . . 106.2(2) ?
    C2 N1 C9 . . 129.1(3) ?
    C8 N1 C9 . . 124.6(3) ?
    N4 C11 N3 . . 113.7(3) ?
    N4 C11 C10 . . 123.5(3) ?
    N3 C11 C10 . . 122.7(3) ?
    C2 N2 C3 . . 103.9(3) ?
    N4 C12 C13 . . 130.4(3) ?
    N4 C12 C17 . . 110.3(3) ?
    C13 C12 C17 . . 119.3(3) ?
    N1 C8 C3 . . 105.2(3) ?
    N1 C8 C7 . . 131.3(3) ?
    C3 C8 C7 . . 123.4(3) ?
    C11 N4 C12 . . 104.3(3) ?
    N3 C17 C16 . . 132.2(3) ?
    N3 C17 C12 . . 105.0(3) ?
    C16 C17 C12 . . 122.8(3) ?
    C8 C3 N2 . . 110.6(3) ?
    C8 C3 C4 . . 119.2(3) ?
    N2 C3 C4 . . 130.2(3) ?
    N2 C2 N1 . . 114.1(3) ?
    N2 C2 C1 . . 123.9(3) ?
    N1 C2 C1 . . 122.0(3) ?
    C15 C16 C17 . . 116.6(3) ?
    C15 C16 H16 . . 121.7 ?
    C17 C16 H16 . . 121.7 ?
    N3 C18 H18A . . 109.5 ?
    N3 C18 H18B . . 109.5 ?
    H18A C18 H18B . . 109.5 ?
    N3 C18 H18C . . 109.5 ?
    H18A C18 H18C . . 109.5 ?
    H18B C18 H18C . . 109.5 ?
    C14 C13 C12 . . 118.4(3) ?
    C14 C13 H13 . . 120.8 ?
    C12 C13 H13 . . 120.8 ?
    O1 C10 C11 . . 110.6(2) ?
    O1 C10 H10A . . 109.5 ?
    C11 C10 H10A . . 109.5 ?
    O1 C10 H10B . . 109.5 ?
    C11 C10 H10B . . 109.5 ?
    H10A C10 H10B . . 108.1 ?
    C16 C15 C14 . . 121.5(3) ?
    C16 C15 H15 . . 119.2 ?
    C14 C15 H15 . . 119.2 ?
    O1 C1 C2 . . 114.0(3) ?
    O1 C1 H1A . . 108.7 ?
    C2 C1 H1A . . 108.7 ?
    O1 C1 H1B . . 108.7 ?
    C2 C1 H1B . . 108.7 ?
    H1A C1 H1B . . 107.6 ?
    C5 C4 C3 . . 117.7(4) ?
    C5 C4 H4A . . 121.2 ?
    C3 C4 H4A . . 121.2 ?
    C6 C7 C8 . . 115.5(3) ?
    C6 C7 H7 . . 122.3 ?
    C8 C7 H7 . . 122.3 ?
    C4 C5 C6 . . 121.9(4) ?
    C4 C5 H5 . . 119.0 ?
    C6 C5 H5 . . 119.0 ?
    N1 C9 H9A . . 109.5 ?
    N1 C9 H9B . . 109.5 ?
    H9A C9 H9B . . 109.5 ?
    N1 C9 H9C . . 109.5 ?
    H9A C9 H9C . . 109.5 ?
    H9B C9 H9C . . 109.5 ?
    C7 C6 C5 . . 122.3(3) ?
    C7 C6 H6 . . 118.9 ?
    C5 C6 H6 . . 118.9 ?
    C13 C14 C15 . . 121.4(3) ?
    C13 C14 H14 . . 119.3 ?
    C15 C14 H14 . . 119.3 ?
