# Supplementary material for: 1,3-Bis(1-methyl-1H-benzimidazol-2-yl)-2-oxapropane
Source: Acta Crystallogr Sect E Struct Rep Online. 2011 May 20;67(Pt 6):o1439. doi: 10.1107/S1600536811017922 (PMC3120604; doi:10.1107/S1600536811017922)
Supplement: Supplementary file 2 [file e-67-o1439-Isup2.hkl]

# 
# h,k,l, Fc-squared, Fo-squared, sigma(Fo-squared) and status flag 
# 
data_I
_shelx_title ' 1 in P2(1)/n' 
_shelx_refln_list_code          4 
_shelx_F_calc_maximum      228.36 
_exptl_crystal_F_000       648.00 
_reflns_d_resolution_high  0.8411 
 
loop_ 
 _symmetry_equiv_pos_as_xyz 
 'x, y, z' 
 '-x+1/2, y+1/2, -z+1/2' 
 '-x, -y, -z' 
 'x-1/2, -y-1/2, z-1/2' 
 
_cell_length_a     6.6336 
_cell_length_b    16.2174 
_cell_length_c    14.4566 
_cell_angle_alpha  90.000 
_cell_angle_beta  101.102 
_cell_angle_gamma  90.000 
 
_shelx_F_squared_multiplier     1.000 
 
loop_ 
 _refln_index_h 
 _refln_index_k 
 _refln_index_l 
 _refln_F_squared_calc 
 _refln_F_squared_meas 
 _refln_F_squared_sigma 
 _refln_observed_status 
   2   0   0      772.04      730.39     25.23 o 
   4   0   0        0.71        0.00      4.42 o 
   6   0   0      148.68      125.99      9.60 o 
   1   1   0     1379.57     1162.53     33.35 o 
   2   1   0     2299.87     1902.73     44.34 o 
   3   1   0      129.81      142.45      6.40 o 
   4   1   0        2.59        1.59      2.14 o 
   5   1   0       12.87       15.89      2.97 o 
   6   1   0      185.06      181.85      9.28 o 
   7   1   0       15.87       18.53      6.40 o 
   0   2   0     2613.61     2584.01    148.11 o 
   1   2   0    12849.74    10873.97    303.79 o 
   2   2   0      508.52      426.72     11.89 o 
   3   2   0       16.08       16.32      2.46 o 
   4   2   0       29.22       40.22      3.19 o 
   5   2   0       10.06       21.42      3.18 o 
   6   2   0        9.77       34.13     10.52 o 
   7   2   0       61.80       49.01      7.87 o 
   1   3   0     4715.49     4245.90    139.18 o 
   2   3   0        0.49        0.35      1.20 o 
   3   3   0       53.78       67.75      4.30 o 
   4   3   0       21.14       27.63      3.05 o 
   5   3   0       90.29      121.19      6.47 o 
   6   3   0       21.75       29.94      5.68 o 
   7   3   0       14.37       13.06      7.80 o 
   0   4   0        1.19        1.29      1.31 o 
   1   4   0       77.12       78.69      3.37 o 
   2   4   0     1043.38      967.54     28.81 o 
   3   4   0      209.15      195.93      7.88 o 
   4   4   0      106.93       85.54      5.87 o 
   5   4   0      134.92      156.01      9.14 o 
   6   4   0       82.62       88.73     11.85 o 
   7   4   0       16.15       20.70      6.09 o 
   1   5   0       23.12       23.87      5.92 o 
   2   5   0      450.03      440.45     14.13 o 
   3   5   0      828.51      756.20     19.16 o 
   4   5   0        7.79        5.09      2.45 o 
   5   5   0        7.15       12.48      5.77 o 
   6   5   0      150.66      127.01     10.71 o 
   7   5   0        4.11        2.39      5.11 o 
   0   6   0      584.53      598.65     20.58 o 
   1   6   0       26.84       29.25      3.15 o 
   2   6   0      150.57      123.63      5.52 o 
   3   6   0      878.34      846.39     23.51 o 
   4   6   0        0.47        0.00      3.05 o 
   5   6   0       29.12       44.64      9.56 o 
   6   6   0       47.79       41.71      6.41 o 
   7   6   0        3.93        0.57      5.46 o 
   1   7   0      447.66      403.93     12.07 o 
   2   7   0      112.35      116.12      4.86 o 
   3   7   0       13.25       14.80      3.18 o 
   4   7   0       71.24       65.80      6.02 o 
   5   7   0       65.99       66.12      6.71 o 
   6   7   0        2.32        1.46      5.54 o 
   7   7   0       17.40       30.18      6.94 o 
   0   8   0     2127.51     2047.50     67.42 o 
   1   8   0      621.33      632.68     15.72 o 
   2   8   0       81.05       61.95      5.02 o 
   3   8   0        6.95        6.35      2.94 o 
   4   8   0       45.54       52.19      5.74 o 
   5   8   0       59.06       61.23      6.74 o 
   6   8   0        0.05        6.00      5.37 o 
   7   8   0        1.37        0.00      5.79 o 
   1   9   0        2.65        1.92      2.07 o 
   2   9   0      284.23      276.96     10.80 o 
   3   9   0       34.47       47.92      5.16 o 
   4   9   0       54.30       74.32      6.77 o 
   5   9   0       96.16      111.72      8.79 o 
   6   9   0       40.66       62.25      7.93 o 
   0  10   0       83.62       64.23      4.90 o 
   1  10   0      100.72       97.54      5.66 o 
   2  10   0      111.12      105.69      6.56 o 
   3  10   0      700.01      671.72     23.62 o 
   4  10   0        4.64        8.60      4.35 o 
   5  10   0       41.44       42.03      6.54 o 
   6  10   0        6.07       20.31      6.44 o 
   1  11   0       29.33       27.48      3.92 o 
   2  11   0       60.32       61.71      5.38 o 
   3  11   0       20.75       17.59      4.45 o 
   4  11   0       38.14       43.40      6.22 o 
   5  11   0       18.11       19.64      6.96 o 
   6  11   0        0.07        9.32      6.21 o 
   0  12   0       99.11      111.79      8.62 o 
   1  12   0        3.40        1.69      3.12 o 
   2  12   0       45.40       35.04      5.36 o 
   3  12   0        6.18        5.34      4.05 o 
   4  12   0       56.36       75.67     10.48 o 
   5  12   0        5.51       15.71      6.33 o 
   6  12   0        0.03        7.25      6.46 o 
   1  13   0        1.31        2.87      3.29 o 
   2  13   0       43.39       51.59      6.40 o 
   3  13   0      103.83      111.03      9.42 o 
   4  13   0        2.00        0.94      4.88 o 
   5  13   0       45.55       55.32      8.16 o 
   0  14   0       46.85       55.08     11.53 o 
   1  14   0      114.99      110.46      8.54 o 
   2  14   0       34.41       19.69      6.42 o 
   3  14   0      173.74      172.80     22.50 o 
   4  14   0        1.13        4.73      6.26 o 
   5  14   0       15.15       14.48      6.77 o 
   1  15   0      180.32      188.61     14.68 o 
   2  15   0       89.91       82.95      8.24 o 
   3  15   0        4.71        1.84      6.85 o 
   4  15   0       81.13       89.28     10.42 o 
   0  16   0       82.81       86.54     15.39 o 
   1  16   0      118.35       94.58     11.09 o 
   2  16   0       32.15       26.35      8.20 o 
   3  16   0       25.78       31.47      6.60 o 
   4  16   0      115.66      117.98     21.25 o 
   1  17   0       14.89       10.77      7.99 o 
   2  17   0       32.24       39.02      9.81 o 
   3  17   0        8.24       11.40      7.67 o 
   0  18   0      133.65       92.23     17.96 o 
   1  18   0      105.71      107.48     19.05 o 
   2  18   0        2.52        4.76      8.52 o 
   1  19   0        0.79       15.20     10.88 o 
  -7   0   1       30.03       23.20      8.27 o 
  -5   0   1      467.95      422.65     22.37 o 
  -3   0   1     3724.48     3467.09    113.55 o 
  -1   0   1    10995.18     9658.56    309.90 o 
   1   0   1       59.24       55.85      2.91 o 
   3   0   1     2747.82     2629.45     86.91 o 
   5   0   1      113.00      135.15     17.78 o 
   7   0   1        6.96        0.00      6.29 o 
  -7   1   1        1.25        2.22      5.46 o 
  -6   1   1      252.10      233.88      9.20 o 
  -5   1   1      140.47      146.43     14.13 o 
  -4   1   1      200.49      195.54      6.84 o 
  -3   1   1        9.42        8.84      1.97 o 
  -2   1   1       12.62       16.51      2.04 o 
  -1   1   1     2031.26     1870.20     52.36 o 
   1   1   1     1357.87     1151.90     34.78 o 
   2   1   1      528.96      455.01     11.63 o 
   3   1   1       83.81       86.23      4.02 o 
   4   1   1       10.34       12.70      2.38 o 
   5   1   1       90.88       97.56      7.08 o 
   6   1   1       34.80       34.07      4.40 o 
   7   1   1       16.37       19.90      8.61 o 
  -7   2   1        0.08        0.00      4.97 o 
  -6   2   1       53.31       72.56      6.72 o 
  -5   2   1       52.37       71.40      7.62 o 
  -4   2   1      174.81      197.53      6.83 o 
  -3   2   1      389.17      375.60     10.34 o 
  -2   2   1     3058.41     2782.35     69.95 o 
  -1   2   1     2423.23     2481.29    255.77 o 
   0   2   1        8.12       41.44      1.72 o 
   1   2   1    12217.74    10571.59    263.32 o 
   2   2   1      810.02      721.42     19.25 o 
   3   2   1      623.53      664.23     18.46 o 
   4   2   1      279.70      292.94      9.12 o 
   5   2   1      484.07      413.56     16.32 o 
   6   2   1        0.48        9.29      5.53 o 
   7   2   1       25.44       32.98      8.41 o 
  -7   3   1       13.53       16.33      5.61 o 
  -6   3   1       51.63       60.93      6.64 o 
  -5   3   1      849.14      768.98     29.29 o 
  -4   3   1       48.30       62.07      4.28 o 
  -3   3   1       50.24       41.98      2.67 o 
  -2   3   1      109.35       98.97      3.47 o 
  -1   3   1       29.89       35.22      2.91 o 
   0   3   1     1733.42     1760.10     40.43 o 
   1   3   1      224.68      200.54      8.10 o 
   2   3   1      161.03      153.88      4.79 o 
   3   3   1        5.23        9.97      1.83 o 
   4   3   1      169.37      127.22      5.45 o 
   5   3   1       66.76       66.42      4.70 o 
   6   3   1      161.75      167.23     10.35 o 
   7   3   1       12.93       22.08      8.94 o 
  -7   4   1       38.84       64.65      7.81 o 
  -6   4   1       19.92       30.67      5.69 o 
  -5   4   1       67.60       67.71      7.02 o 
  -4   4   1       81.41       76.74      4.14 o 
  -3   4   1      209.80      225.12      6.87 o 
  -2   4   1        8.77        9.39      1.47 o 
  -1   4   1        2.60        2.19      1.21 o 
   0   4   1    10749.51    10947.84    248.60 o 
   1   4   1     7675.20     6915.86    173.27 o 
   2   4   1     1442.13     1319.84     31.21 o 
   3   4   1      871.87      790.64     19.85 o 
   4   4   1        1.15        0.00      1.77 o 
   5   4   1       52.73       68.91      6.46 o 
   6   4   1       61.80       80.88      9.30 o 
   7   4   1       21.63       30.11      6.76 o 
  -7   5   1        6.12       12.25      6.30 o 
  -6   5   1      188.42      191.68     17.88 o 
  -5   5   1       14.93        9.55      3.93 o 
  -4   5   1       11.23       18.18      4.19 o 
  -3   5   1      224.42      209.85      6.54 o 
  -2   5   1        2.41        0.47      1.12 o 
  -1   5   1      644.31      599.67     17.90 o 
   0   5   1     2982.57     3011.24     69.07 o 
   1   5   1      483.09      452.89     12.61 o 
   2   5   1      302.24      313.97      9.64 o 
   3   5   1      509.79      505.85     13.36 o 
   4   5   1        0.88        0.93      2.50 o 
   5   5   1       69.44       97.21     13.64 o 
   6   5   1       51.96       53.67      6.90 o 
   7   5   1        5.72        8.68      5.51 o 
  -7   6   1       18.65       14.58      6.10 o 
  -6   6   1       22.76       46.74     10.16 o 
  -5   6   1        1.83        9.75      3.92 o 
  -4   6   1        4.84        7.07      4.87 o 
  -3   6   1        0.43        1.61      1.59 o 
  -2   6   1      169.16      175.01      7.21 o 
  -1   6   1      461.48      378.84     10.46 o 
   0   6   1       35.06       21.84      1.63 o 
   1   6   1       31.49       84.98      8.48 o 
   2   6   1       21.55       23.00      2.27 o 
   3   6   1      233.33      211.64      8.30 o 
   4   6   1        2.65        2.17      3.04 o 
   5   6   1      106.77      115.66      8.42 o 
   6   6   1        0.42        8.86      5.37 o 
   7   6   1        2.32       19.00      6.57 o 
  -7   7   1        1.15        1.61      5.58 o 
  -6   7   1      116.01      136.72     20.77 o 
  -5   7   1       26.61       90.21     10.88 o 
  -4   7   1       70.26       66.21      7.24 o 
  -3   7   1       55.40       50.25      7.38 o 
  -2   7   1        9.93       10.11      2.44 o 
  -1   7   1      210.86      257.16      7.58 o 
   0   7   1       15.96       11.99      1.68 o 
   1   7   1     1319.03     1315.60     34.43 o 
   2   7   1       31.34       32.12      2.71 o 
   3   7   1       50.60       45.92      3.59 o 
   4   7   1        8.81        7.33      3.66 o 
   5   7   1       99.66      105.06     12.31 o 
   6   7   1       20.14       30.25      6.44 o 
   7   7   1        1.01        7.69      5.98 o 
  -7   8   1       11.77       10.54      6.29 o 
  -6   8   1       76.56       76.41      8.27 o 
  -5   8   1      286.74      289.02     13.01 o 
  -4   8   1      105.74      106.30      8.36 o 
  -3   8   1      340.09      342.11     18.74 o 
  -2   8   1     1939.76     1995.07     69.53 o 
  -1   8   1      209.56      215.27      9.96 o 
   0   8   1       25.14       16.98      1.93 o 
   1   8   1      119.27      116.30      4.33 o 
   2   8   1      639.24      622.56     17.75 o 
   3   8   1       88.56       94.16      6.45 o 
   4   8   1      226.62      198.69     11.40 o 
   5   8   1      193.21      196.59     27.03 o 
   6   8   1        1.43       11.55      5.60 o 
  -6   9   1        7.97       12.69      5.44 o 
  -5   9   1       24.26       27.88      5.57 o 
  -4   9   1       27.18       22.88      4.64 o 
  -3   9   1     1151.52     1089.38     59.86 o 
  -2   9   1        0.41        4.75      3.56 o 
  -1   9   1        0.12        0.00      1.25 o 
   0   9   1       15.32       15.52      2.13 o 
   1   9   1       79.36       79.84      4.55 o 
   2   9   1       23.30       28.38      3.27 o 
   3   9   1       26.90       42.97      5.10 o 
   4   9   1        2.54        0.00      3.79 o 
   5   9   1       17.51       14.86      5.34 o 
   6   9   1       43.85       37.81      7.09 o 
  -6  10   1      142.08      171.73     11.71 o 
  -5  10   1        3.87        8.66      5.16 o 
  -4  10   1      148.24      140.50      9.01 o 
  -3  10   1       97.54      122.75     13.54 o 
  -2  10   1        0.04        0.00      2.66 o 
  -1  10   1       25.00       32.75      2.84 o 
   0  10   1        0.35        0.00      1.40 o 
   1  10   1      476.79      436.28     13.11 o 
   2  10   1      142.65      164.50      8.32 o 
   3  10   1      149.68      161.08     10.76 o 
   4  10   1       48.71       52.03      6.42 o 
   5  10   1        1.74        3.39      4.79 o 
   6  10   1       69.91       81.13     14.32 o 
  -6  11   1        0.18       11.57      6.25 o 
  -5  11   1       53.19       56.09      7.31 o 
  -4  11   1        5.77        2.30      4.41 o 
  -3  11   1       90.81       92.56      8.31 o 
  -2  11   1      224.62      191.55     12.17 o 
  -1  11   1       87.92       86.16      5.65 o 
   0  11   1      346.85      382.77     10.52 o 
   1  11   1       23.94       36.54      3.18 o 
   2  11   1       10.91       10.74      3.44 o 
   3  11   1       63.80       82.04      6.93 o 
   4  11   1       13.98       17.70      5.29 o 
   5  11   1        9.90       25.09      6.37 o 
   6  11   1       23.75       19.88      6.45 o 
  -6  12   1        3.08        0.00      6.75 o 
  -5  12   1       51.80       78.27      8.57 o 
  -4  12   1       75.87       79.49     17.13 o 
  -3  12   1        8.70       10.91      4.77 o 
  -2  12   1      120.51      131.05      7.59 o 
  -1  12   1       32.56       25.80      3.82 o 
   0  12   1        4.20        1.09      2.51 o 
   1  12   1      265.20      220.18     14.51 o 
   2  12   1      373.40      379.44     14.59 o 
   3  12   1        0.27        0.61      4.24 o 
   4  12   1       78.81       76.87      7.93 o 
   5  12   1       45.79       55.25      7.77 o 
  -5  13   1        9.28       12.69      7.15 o 
  -4  13   1        0.01        0.00      5.18 o 
  -3  13   1       12.05       12.14      5.46 o 
  -2  13   1       22.25        6.81      4.20 o 
  -1  13   1       34.42       28.52      8.65 o 
   0  13   1       55.67       63.81      6.04 o 
   1  13   1       18.02       16.90      3.91 o 
   2  13   1       44.63       43.19      5.39 o 
   3  13   1       13.07        8.01      4.80 o 
   4  13   1       84.29       67.91      7.65 o 
   5  13   1       20.86       18.75     14.14 o 
  -5  14   1        1.49       12.96      7.39 o 
  -4  14   1       68.49       77.40     13.25 o 
  -3  14   1        3.98        2.81      4.52 o 
  -2  14   1       37.67       42.78      5.60 o 
  -1  14   1       17.86       20.94      5.20 o 
   0  14   1       37.03       21.45      6.91 o 
   1  14   1        2.96        7.69      4.57 o 
   2  14   1       33.31       29.93      6.14 o 
   3  14   1       22.26       23.28      5.75 o 
   4  14   1        3.36        5.52      5.91 o 
   5  14   1       30.99       40.49      8.12 o 
  -4  15   1        9.13        6.94      5.87 o 
  -3  15   1        0.09        3.74      5.03 o 
  -2  15   1       35.74       37.93      6.80 o 
  -1  15   1        3.72        4.05      5.47 o 
   0  15   1       23.26       41.14     15.24 o 
   1  15   1       15.67       15.71      6.89 o 
   2  15   1        4.11        0.00      5.05 o 
   3  15   1        0.17        4.68      8.53 o 
   4  15   1        0.18        9.60      6.99 o 
  -4  16   1       51.60       51.57      7.95 o 
  -3  16   1        3.44        0.00      5.35 o 
  -2  16   1       37.71       26.30      6.65 o 
  -1  16   1       22.28       20.30      7.33 o 
   0  16   1       14.76        0.00      6.05 o 
   1  16   1       46.32       45.71      9.15 o 
   2  16   1       39.72       47.70     10.69 o 
   3  16   1       53.58       54.03      8.90 o 
   4  16   1       38.44       32.15      8.79 o 
  -3  17   1        2.58       20.79      7.23 o 
  -2  17   1       35.98       25.65     15.12 o 
  -1  17   1        3.52        0.00      6.62 o 
   0  17   1        0.14        1.19      9.39 o 
   1  17   1        3.96       10.31      7.85 o 
   2  17   1       10.71        0.00      8.09 o 
   3  17   1        0.93        5.03      7.27 o 
  -2  18   1        2.87        8.15      8.43 o 
  -1  18   1       11.47       22.97      9.62 o 
   0  18   1       21.92       25.58      8.89 o 
   1  18   1        6.89        0.00      7.80 o 
   2  18   1       11.51       18.23      9.58 o 
  -1  19   1       18.58       18.82      9.76 o 
   0  19   1        0.03        0.00      7.27 o 
   1  19   1        2.83        2.06      9.10 o 
  -6   0   2      584.67      518.53     27.26 o 
  -4   0   2      159.40      139.35      7.88 o 
  -2   0   2     1853.62     1626.48     53.65 o 
   0   0   2      539.31      564.58     22.64 o 
   2   0   2     2018.48     1900.51     62.95 o 
   4   0   2      148.82      162.04      9.12 o 
   6   0   2       54.91       64.21      7.61 o 
  -7   1   2        1.22        5.31      7.36 o 
  -6   1   2      188.17      195.73     10.78 o 
  -5   1   2      339.68      354.64     11.15 o 
  -4   1   2      926.47      890.54     22.60 o 
  -3   1   2      543.59      509.78     13.34 o 
  -2   1   2       98.43       89.78      3.63 o 
  -1   1   2     3100.72     2708.91     67.54 o 
   0   1   2     2153.08     2270.60     56.39 o 
   1   1   2      123.95      133.96      9.79 o 
   2   1   2       43.00       37.24      2.43 o 
   3   1   2      101.84      114.40      5.71 o 
   4   1   2       38.22       36.15      3.24 o 
   5   1   2       51.81       62.85      4.54 o 
   6   1   2       44.86       44.08      4.79 o 
   7   1   2       18.58       22.91      6.69 o 
  -7   2   2        7.33        7.80      8.40 o 
  -6   2   2        0.04        0.11      5.74 o 
  -5   2   2        9.40        6.95      2.51 o 
  -4   2   2       59.79       67.89      3.91 o 
  -3   2   2       44.50       45.43      2.80 o 
  -2   2   2     5885.33     5425.60    135.07 o 
  -1   2   2     4687.39     4606.86    313.89 o 
   0   2   2       68.15       67.84      2.14 o 
   1   2   2     3429.92     3192.06     72.93 o 
   2   2   2      113.76       96.18      3.63 o 
   3   2   2     1072.72     1099.67     29.36 o 
   4   2   2      203.82      193.15      7.51 o 
   5   2   2        6.78        9.66      3.08 o 
   6   2   2        1.65       24.08      5.14 o 
   7   2   2        2.86        6.78      5.29 o 
  -7   3   2        2.68        5.50      4.88 o 
  -6   3   2      226.28      230.95     13.50 o 
  -5   3   2       64.11       70.13      7.77 o 
  -4   3   2       53.78       50.53      3.76 o 
  -3   3   2      114.93      115.54      4.39 o 
  -2   3   2      197.95      185.88      6.07 o 
  -1   3   2     1480.87     1431.68     36.49 o 
   0   3   2     2851.76     2935.62     67.17 o 
   1   3   2     4448.41     4076.22     92.95 o 
   2   3   2        4.21       10.76      1.39 o 
   3   3   2       63.81       74.24      3.73 o 
   4   3   2        0.21        2.64      1.83 o 
   5   3   2       11.98       20.56      4.05 o 
   6   3   2       42.76       62.12     10.59 o 
   7   3   2        1.97       14.09      6.01 o 
  -7   4   2        6.92        8.98      5.06 o 
  -6   4   2        0.92       40.56      7.74 o 
  -5   4   2        0.22        0.46      3.11 o 
  -4   4   2      477.81      450.84     12.59 o 
  -3   4   2      762.51      761.16     18.96 o 
  -2   4   2      447.30      427.41     12.19 o 
  -1   4   2     2190.45     2756.09     78.53 o 
   0   4   2    52148.74    51100.05   1156.87 o 
   1   4   2     1206.01     1133.66     29.53 o 
   2   4   2      220.45      225.79      6.56 o 
   3   4   2      198.57      208.39      6.70 o 
   4   4   2      150.46      138.44      5.86 o 
   5   4   2       92.70       96.55      8.37 o 
   6   4   2      220.70      198.80     11.67 o 
   7   4   2        0.03        0.00      4.92 o 
  -7   5   2      121.01      113.17      9.42 o 
  -6   5   2       14.18       33.46      6.64 o 
  -5   5   2        0.15        0.00      3.07 o 
  -4   5   2      172.45      170.86      7.16 o 
  -3   5   2      686.45      662.11     16.74 o 
  -2   5   2        9.06       12.19      1.85 o 
  -1   5   2       78.53      115.28      4.10 o 
   0   5   2      778.10      745.75     17.88 o 
   1   5   2       84.61       89.74      3.74 o 
   2   5   2      267.78      300.03      8.32 o 
   3   5   2       12.78       18.40      2.12 o 
   4   5   2      172.55      169.87      9.32 o 
   5   5   2       19.98       36.81      6.18 o 
   6   5   2       20.67       31.36      6.32 o 
   7   5   2        0.06        0.00      7.84 o 
  -7   6   2       14.02       26.59      7.50 o 
  -6   6   2      135.01      145.10      9.88 o 
  -5   6   2      222.64      229.82     12.75 o 
  -4   6   2       20.28       15.81      3.49 o 
  -3   6   2        1.06        4.48      1.88 o 
  -2   6   2       96.85       93.98      4.43 o 
  -1   6   2      548.53      520.73     14.32 o 
   0   6   2      472.72      508.19     12.67 o 
   1   6   2     1197.35     1145.63     30.16 o 
   2   6   2        0.43        1.38      1.52 o 
   3   6   2     1051.58     1007.89     27.85 o 
   4   6   2       24.68       19.76      5.47 o 
   5   6   2       77.28       77.52     10.62 o 
   6   6   2      212.11      205.57     12.39 o 
   7   6   2       30.63       31.31      7.01 o 
  -7   7   2       53.47       54.77     12.87 o 
  -6   7   2        4.17       11.67      5.15 o 
  -5   7   2       14.51       21.46      5.47 o 
  -4   7   2       35.25       39.90      4.67 o 
  -3   7   2      253.84      242.89      9.92 o 
  -2   7   2       32.02       41.09      4.83 o 
  -1   7   2        0.80       31.48      5.58 o 
   0   7   2     2817.55     2977.51     68.72 o 
   1   7   2      604.19      546.99     15.43 o 
   2   7   2      158.04      158.60      7.26 o 
   3   7   2      166.04      170.51      7.13 o 
   4   7   2      420.30      407.54     15.66 o 
   5   7   2       48.07       60.43      8.42 o 
   6   7   2        0.46       10.10      5.32 o 
  -7   8   2       12.91       20.56     10.32 o 
  -6   8   2        6.89       18.10      5.59 o 
  -5   8   2      298.87      341.19     33.32 o 
  -4   8   2      101.76      123.28      9.86 o 
  -3   8   2       87.26       92.61      6.10 o 
  -2   8   2       17.48       16.46      2.28 o 
  -1   8   2       16.51       25.16      1.87 o 
   0   8   2       25.41       20.43      1.98 o 
   1   8   2      244.88      291.31      9.25 o 
   2   8   2       14.05        9.24      2.71 o 
   3   8   2        4.26        6.20      3.98 o 
   4   8   2        0.88        0.00      3.22 o 
   5   8   2       19.82       29.39      5.92 o 
   6   8   2       11.24       10.93      5.29 o 
  -6   9   2       25.56       21.65      8.35 o 
  -5   9   2        0.64        8.33      4.60 o 
  -4   9   2        2.70        0.00      3.49 o 
  -3   9   2        0.02        1.07      3.28 o 
  -2   9   2       25.02       26.63      3.50 o 
  -1   9   2        2.48        0.65      1.80 o 
   0   9   2      981.67     1021.61     27.29 o 
   1   9   2      142.48      149.24      5.95 o 
   2   9   2      181.69      198.28      9.12 o 
   3   9   2      155.14      162.60     13.37 o 
   4   9   2       82.10       83.16      7.30 o 
   5   9   2      135.46      135.26     11.36 o 
   6   9   2       42.95       36.32      7.14 o 
  -6  10   2        0.97       20.46      7.15 o 
  -5  10   2       11.61       10.44      5.13 o 
  -4  10   2       69.68       87.39     13.56 o 
  -3  10   2      185.66      193.92     12.85 o 
  -2  10   2        2.61        3.28      4.24 o 
  -1  10   2       95.89      116.00      6.12 o 
   0  10   2       35.66       40.63      4.15 o 
   1  10   2        6.30        0.37      1.96 o 
   2  10   2       90.93       79.25      5.97 o 
   3  10   2        7.69        7.52      3.92 o 
   4  10   2       22.83       22.42      5.34 o 
   5  10   2       18.71       41.71      6.80 o 
   6  10   2        0.64        3.64      5.60 o 
  -6  11   2        2.72       12.05      8.56 o 
  -5  11   2      173.28      173.16     25.65 o 
  -4  11   2        5.10        0.00      6.53 o 
  -3  11   2        5.71        2.49      4.03 o 
  -2  11   2        4.92        3.95      3.43 o 
  -1  11   2      440.39      465.59     19.08 o 
   0  11   2        0.00        0.00      2.06 o 
   1  11   2        0.92        1.94      2.14 o 
   2  11   2       76.40       89.26      7.58 o 
   3  11   2       12.52       12.83      4.76 o 
   4  11   2       44.52       38.73      6.31 o 
   5  11   2        2.64        5.82      5.22 o 
   6  11   2        1.02        9.05      7.92 o 
  -6  12   2        2.32        4.31      8.75 o 
  -5  12   2       43.00       33.86      7.56 o 
  -4  12   2        0.00        7.28      5.43 o 
  -3  12   2      209.47      183.99     15.43 o 
  -2  12   2        0.03        0.00      3.64 o 
  -1  12   2       14.62       22.23      3.71 o 
   0  12   2      138.09      150.60      6.22 o 
   1  12   2      269.77      243.55     10.21 o 
   2  12   2       42.82       32.71      4.76 o 
   3  12   2       10.69       12.66      4.76 o 
   4  12   2      133.76      154.76     10.41 o 
   5  12   2       77.41      106.16      9.87 o 
  -5  13   2        0.01       17.31      9.72 o 
  -4  13   2        0.52        0.00      4.51 o 
  -3  13   2       23.93       31.58      7.78 o 
  -2  13   2       28.37       27.22      4.87 o 
  -1  13   2       62.47       64.11      6.45 o 
   0  13   2        9.48        3.88      3.55 o 
   1  13   2       28.16       29.92      5.30 o 
   2  13   2       29.98       22.36      7.42 o 
   3  13   2      160.65      178.89     10.81 o 
   4  13   2       51.09       75.36      8.44 o 
   5  13   2       27.43       39.58      8.66 o 
  -5  14   2        5.51        9.22      6.94 o 
  -4  14   2        0.03        2.13      6.28 o 
  -3  14   2      166.16      171.28     11.78 o 
  -2  14   2       28.20       22.82      6.23 o 
  -1  14   2       17.33       18.48      4.83 o 
   0  14   2      231.49      210.56     22.84 o 
   1  14   2       46.20       45.64      6.29 o 
   2  14   2        1.75        0.00      4.20 o 
   3  14   2      170.59      189.30     11.47 o 
   4  14   2        4.11        0.00      5.50 o 
   5  14   2        9.25        0.00      6.17 o 
  -4  15   2        3.28        4.34      5.47 o 
  -3  15   2       12.41       19.96      5.57 o 
  -2  15   2        5.16        6.32      5.12 o 
  -1  15   2        6.30        3.03      4.44 o 
   0  15   2       61.73       54.45     11.49 o 
   1  15   2       22.08       16.63      7.27 o 
   2  15   2       32.22       25.67      6.47 o 
   3  15   2       63.22       66.04      8.52 o 
   4  15   2        2.71        6.33      6.16 o 
  -4  16   2       19.40       18.18     10.11 o 
  -3  16   2       25.30       24.17      6.11 o 
  -2  16   2       39.75       22.64      6.44 o 
  -1  16   2       22.37       31.91      9.32 o 
   0  16   2        1.88        0.00      6.14 o 
   1  16   2       13.73        6.22      7.10 o 
   2  16   2        0.49        0.00      7.70 o 
   3  16   2       67.65       76.04     13.27 o 
   4  16   2       22.53       26.01      7.83 o 
  -3  17   2        0.74        8.84      6.49 o 
  -2  17   2        0.16        3.83      5.93 o 
  -1  17   2        2.95        4.62      7.26 o 
   0  17   2       19.37        5.28      7.33 o 
   1  17   2       14.69        0.00      8.06 o 
   2  17   2       10.34       16.98      9.12 o 
   3  17   2        0.26        7.52      7.45 o 
  -2  18   2        0.81        6.64      8.45 o 
  -1  18   2        0.00        0.09      7.30 o 
   0  18   2        0.00        0.00      7.30 o 
   1  18   2       11.32        6.38      8.34 o 
   2  18   2        0.82       23.08     10.07 o 
  -1  19   2       11.44       15.17      9.53 o 
   0  19   2        5.64        6.77      9.05 o 
  -7   0   3       34.86       17.35     11.01 o 
  -5   0   3       66.07      105.18     13.07 o 
  -3   0   3      282.34      286.71     14.40 o 
  -1   0   3      224.32      181.01      8.42 o 
   1   0   3     1028.98      866.56     29.21 o 
   3   0   3     1305.51     1296.04     44.62 o 
   5   0   3      114.45      117.70     11.28 o 
   7   0   3       29.68       42.74     13.53 o 
  -7   1   3       19.71       12.79      8.02 o 
  -6   1   3      198.97      194.15     13.52 o 
  -5   1   3      469.58      456.44     13.40 o 
  -4   1   3        6.73        8.98      2.09 o 
  -3   1   3      391.09      345.45     11.85 o 
  -2   1   3      251.21      231.35      6.36 o 
  -1   1   3      771.78      681.17     17.63 o 
   0   1   3      540.38      501.54     11.96 o 
   1   1   3      441.05      385.76     10.63 o 
   2   1   3      746.49      735.57     18.26 o 
   3   1   3      680.26      699.28     18.06 o 
   4   1   3        1.51        4.39      2.10 o 
   5   1   3      320.47      301.46     11.71 o 
   6   1   3       21.72       16.14      4.81 o 
   7   1   3        0.74        1.07      7.35 o 
  -7   2   3        8.77       15.57      7.25 o 
  -6   2   3        0.17        6.26      3.91 o 
  -5   2   3       21.34       16.70      3.64 o 
  -4   2   3       11.91       16.86      2.76 o 
  -3   2   3      859.22      873.75     34.61 o 
  -2   2   3      816.71      754.01     18.16 o 
  -1   2   3     1311.74     1416.45     39.87 o 
   0   2   3      221.37      194.90      5.16 o 
   1   2   3      540.41      597.25     14.54 o 
   2   2   3        4.95        6.51      1.45 o 
   3   2   3      705.96      680.84     19.14 o 
   4   2   3       98.82      103.96      6.91 o 
   5   2   3      184.02      187.86      8.38 o 
   6   2   3       58.95       42.89      5.85 o 
   7   2   3       13.50       15.73      5.96 o 
  -7   3   3        0.05        1.76      6.86 o 
  -6   3   3      222.86      220.11     11.31 o 
  -5   3   3       77.03      130.60     11.26 o 
  -4   3   3        6.99        5.44      1.90 o 
  -3   3   3     1568.92     1530.54     44.59 o 
  -2   3   3      551.01      514.61     12.80 o 
  -1   3   3      216.74      607.58     31.08 o 
   0   3   3     4380.73     4496.40    102.54 o 
   1   3   3       15.25       25.25      1.64 o 
   2   3   3        0.23        0.00      1.08 o 
   3   3   3        1.55        3.05      1.65 o 
   4   3   3      194.92      192.23      7.14 o 
   5   3   3       41.47       41.70      5.04 o 
   6   3   3        0.07        3.42      4.56 o 
   7   3   3        9.97       16.79      6.03 o 
  -7   4   3        0.70        4.15      7.05 o 
  -6   4   3      330.07      294.49     13.23 o 
  -5   4   3      369.28      333.16     11.76 o 
  -4   4   3       31.76       48.19      3.90 o 
  -3   4   3      508.18      502.63     14.22 o 
  -2   4   3      926.34      926.78     24.58 o 
  -1   4   3       29.38       37.87      5.54 o 
   0   4   3    12028.50    12386.61    281.40 o 
   1   4   3     1138.17     1132.25     26.76 o 
   2   4   3       99.78      120.40      4.35 o 
   3   4   3       83.71       91.50      4.59 o 
   4   4   3       35.28       35.70      4.40 o 
   5   4   3       62.39       94.82     10.61 o 
   6   4   3       29.81       46.16      6.63 o 
   7   4   3       44.71       42.04      7.42 o 
  -7   5   3        2.02       10.89      7.64 o 
  -6   5   3      138.89      152.73      9.85 o 
  -5   5   3       34.58       27.40      4.60 o 
  -4   5   3      365.40      386.14     12.43 o 
  -3   5   3      110.94      116.19      5.70 o 
  -2   5   3       38.89       47.16      3.50 o 
  -1   5   3      117.84      105.51      3.48 o 
   0   5   3     1528.30     1667.34     38.87 o 
   2   5   3      858.49      792.71     19.66 o 
   3   5   3       71.52       70.80      3.65 o 
   4   5   3        0.01        0.00      2.36 o 
   5   5   3      620.44      591.83     21.56 o 
   6   5   3       15.63       26.74      6.30 o 
   7   5   3        0.01       10.52      6.08 o 
  -7   6   3       10.80       19.73      6.77 o 
  -6   6   3       24.45       66.64     10.80 o 
  -5   6   3      151.04      169.22      9.47 o 
  -4   6   3      286.83      294.82     11.83 o 
  -3   6   3      914.45      955.48     29.12 o 
  -2   6   3      641.38      638.21     17.70 o 
  -1   6   3      501.90      588.51     14.53 o 
   0   6   3      121.41      136.91      4.44 o 
   1   6   3     3293.03     3111.03     71.90 o 
   2   6   3        5.38        5.27      2.26 o 
   3   6   3      504.75      442.45     13.92 o 
   4   6   3      113.46      110.65     11.40 o 
   5   6   3      172.94      196.23     11.16 o 
   6   6   3       49.30       76.53      8.25 o 
  -7   7   3        5.47       15.24      8.95 o 
  -6   7   3      123.16       88.56     19.25 o 
  -5   7   3      812.45      776.40     27.83 o 
  -4   7   3       36.05       36.11      5.10 o 
  -3   7   3        5.40        5.88      2.95 o 
  -2   7   3      447.37      409.14     13.56 o 
  -1   7   3       14.66       42.38      3.74 o 
   0   7   3       57.40       46.62      2.64 o 
   1   7   3      213.09      289.27      8.19 o 
   2   7   3      209.47      190.56      7.15 o 
   3   7   3       68.49       56.41      4.34 o 
   4   7   3       86.50       73.02      6.59 o 
   5   7   3       16.58       16.85      5.32 o 
   6   7   3       77.74      115.14     13.58 o 
  -7   8   3        7.28        0.00      7.46 o 
  -6   8   3        4.99       24.57     11.75 o 
  -5   8   3        0.29       36.50      6.93 o 
  -4   8   3      187.24      188.90     12.78 o 
  -3   8   3        2.84        8.57      2.93 o 
  -2   8   3      103.92      132.77      7.39 o 
  -1   8   3      885.41      907.06     22.08 o 
   0   8   3     1810.63     1770.90     41.69 o 
   1   8   3     2377.03     2280.49     53.42 o 
   2   8   3        0.01        1.30      1.95 o 
   3   8   3      418.15      394.70     12.93 o 
   4   8   3      189.87      185.30     10.35 o 
   5   8   3        1.37        0.76      4.42 o 
   6   8   3      132.79      160.02     11.42 o 
  -6   9   3       34.33       43.58     14.51 o 
  -5   9   3        2.73        5.41      5.88 o 
  -4   9   3       79.35       95.29      8.03 o 
  -3   9   3       55.59       54.25      4.89 o 
  -2   9   3        8.50        6.14      3.78 o 
  -1   9   3      169.62      199.31      9.11 o 
   0   9   3      879.48      839.73     20.78 o 
   1   9   3       92.92      143.46      5.91 o 
   2   9   3       46.99       41.87      4.43 o 
   3   9   3      126.13      137.64      8.36 o 
   4   9   3      246.40      249.87     15.16 o 
   5   9   3        0.00        0.00      4.68 o 
   6   9   3       46.80       49.39      8.07 o 
  -6  10   3       80.27       88.39     19.32 o 
  -5  10   3       33.55       36.82     12.91 o 
  -4  10   3      150.45      137.81     12.93 o 
  -3  10   3      384.95      380.46     14.38 o 
  -2  10   3       14.70       13.13      3.21 o 
  -1  10   3       16.61       17.08      3.74 o 
   0  10   3        6.34        9.75      2.07 o 
   1  10   3      261.05      261.69      9.01 o 
   2  10   3        0.73        0.00      2.18 o 
   3  10   3       91.37      109.39     12.09 o 
   4  10   3        8.83        8.32      5.02 o 
   5  10   3      120.53      114.77      9.63 o 
   6  10   3       23.31       25.25      6.82 o 
  -6  11   3       59.10       51.09     11.07 o 
  -5  11   3       16.78       24.43      7.91 o 
  -4  11   3        2.88        0.88      4.44 o 
  -3  11   3       11.67        9.18      3.74 o 
  -2  11   3       85.00       82.05      7.28 o 
  -1  11   3        8.02        3.40      2.75 o 
   0  11   3        1.36        1.92      2.11 o 
   1  11   3      193.67      202.55      7.74 o 
   2  11   3      100.23       96.92      6.97 o 
   3  11   3       10.73        6.35      4.22 o 
   4  11   3       50.59       68.82      7.44 o 
   5  11   3       73.63       56.96      7.88 o 
  -6  12   3        8.81       11.41      6.85 o 
  -5  12   3      198.83      190.38     21.25 o 
  -4  12   3       28.47       25.88      6.23 o 
  -3  12   3       35.63       41.41     10.72 o 
  -2  12   3      430.54      426.76     18.02 o 
  -1  12   3        0.01        9.37      3.72 o 
   0  12   3       12.57       11.90      3.18 o 
   1  12   3       75.63       66.84      4.73 o 
   2  12   3        8.80        3.93      3.97 o 
   3  12   3      123.69      150.63     16.95 o 
   4  12   3      352.03      336.39     20.16 o 
   5  12   3        2.03        0.00      5.68 o 
  -5  13   3        6.49        5.50      8.21 o 
  -4  13   3        0.10        4.45      5.61 o 
  -3  13   3       82.88       77.45      7.89 o 
  -2  13   3       49.57       53.89     10.88 o 
  -1  13   3        1.18        2.69      3.67 o 
   0  13   3        0.02        0.00      3.36 o 
   1  13   3        1.11        2.10      3.42 o 
   2  13   3       39.51       34.85      6.75 o 
   3  13   3       14.28        9.25      5.67 o 
   4  13   3       80.23       96.74      9.45 o 
   5  13   3        6.52        0.00      6.13 o 
  -5  14   3       18.65       13.60     10.59 o 
  -4  14   3      168.65      122.69     13.69 o 
  -3  14   3       11.37        4.17      4.75 o 
  -2  14   3        0.02        0.00      4.68 o 
  -1  14   3       43.81       37.39      5.73 o 
   0  14   3       34.21       38.85      5.63 o 
   1  14   3       28.89       27.64      5.71 o 
   2  14   3       15.99        8.71      4.84 o 
   3  14   3        4.38        4.77      5.20 o 
   4  14   3       31.49       29.73      7.06 o 
  -4  15   3        9.25       22.75      9.15 o 
  -3  15   3        3.73        0.97      4.81 o 
  -2  15   3       19.08       14.00      6.08 o 
  -1  15   3       31.37       28.40      5.64 o 
   0  15   3        0.72        0.00      4.56 o 
   1  15   3       43.05       53.77      9.30 o 
   2  15   3       44.47       50.49      6.64 o 
   3  15   3       45.23       43.79      7.16 o 
   4  15   3        2.85        1.43      6.08 o 
  -4  16   3        8.59       14.19      7.39 o 
  -3  16   3        0.08        1.87      7.40 o 
  -2  16   3       18.37       24.00      6.24 o 
  -1  16   3       14.13       22.56     13.98 o 
   0  16   3       16.55       17.41      7.44 o 
   1  16   3        2.62        0.64      7.06 o 
   2  16   3      127.31      109.63     10.37 o 
   3  16   3       17.04       19.10      6.42 o 
  -3  17   3       11.21       21.03      8.95 o 
  -2  17   3       34.72       33.70      7.25 o 
  -1  17   3        1.24        0.00      8.75 o 
   0  17   3        0.81        0.00      6.74 o 
   1  17   3       13.80       19.43      8.29 o 
   2  17   3       12.93       16.64     10.70 o 
   3  17   3       21.40        7.39      7.53 o 
  -2  18   3        0.99        0.00      7.89 o 
  -1  18   3        0.08        2.77     10.28 o 
   0  18   3        0.57        0.00      7.03 o 
   1  18   3       47.58       67.56     15.78 o 
   2  18   3       80.00       66.61     13.06 o 
  -6   0   4       31.10       24.03      8.09 o 
  -4   0   4      450.58      466.83     26.62 o 
  -2   0   4        8.87       16.67      2.80 o 
   0   0   4     2752.48     2543.16    162.81 o 
   2   0   4     1606.02     1619.24     54.38 o 
   4   0   4        0.64        4.23      3.13 o 
   6   0   4      118.17      106.29      9.60 o 
  -7   1   4       16.42       23.93     11.17 o 
  -6   1   4       21.02       39.93      5.48 o 
  -5   1   4      222.53      208.84      9.58 o 
  -4   1   4      149.34      131.57     10.09 o 
  -3   1   4     1407.36     1376.27     32.79 o 
  -2   1   4     1592.63     1482.03     34.62 o 
  -1   1   4      234.16      226.07      6.54 o 
   0   1   4     1170.80     1167.66     27.12 o 
   1   1   4      491.27      721.28     26.05 o 
   2   1   4       44.63       52.75      3.12 o 
   3   1   4      357.71      404.82     11.49 o 
   4   1   4        6.70        6.18      2.31 o 
   5   1   4      128.69      111.21      7.20 o 
   6   1   4       31.38       29.23      5.46 o 
   7   1   4        0.03        0.47      6.16 o 
  -7   2   4        2.41        2.52      7.03 o 
  -6   2   4      138.86      154.82     25.50 o 
  -5   2   4      209.52      219.18     11.52 o 
  -4   2   4      105.85      104.31      6.31 o 
  -3   2   4       22.58       34.20      2.67 o 
  -2   2   4      969.93      911.63     21.76 o 
  -1   2   4      295.23      290.07      9.74 o 
   0   2   4      817.67      846.46     20.04 o 
   1   2   4      122.81      151.13      4.64 o 
   2   2   4       78.97       61.81      3.14 o 
   3   2   4      182.37      165.00      6.51 o 
   4   2   4       51.71       46.53      4.01 o 
   5   2   4        0.35        3.03      3.01 o 
   6   2   4       23.41       26.91      5.03 o 
   7   2   4        0.24        0.00      6.40 o 
  -7   3   4        5.90        0.00      6.03 o 
  -6   3   4       58.73       55.69      8.96 o 
  -5   3   4      476.91      453.26     16.37 o 
  -4   3   4      331.90      310.22     10.03 o 
  -3   3   4       50.77       71.62      3.76 o 
  -2   3   4       13.46       22.47      1.53 o 
  -1   3   4      172.09      152.16      4.88 o 
   0   3   4      338.57      405.66     10.17 o 
   1   3   4      181.92      203.84      5.92 o 
   2   3   4        6.33        4.41      1.41 o 
   3   3   4        0.08        1.58      1.63 o 
   4   3   4       48.37       44.99      3.72 o 
   5   3   4       20.29       19.61      4.17 o 
   6   3   4      149.92      148.21      8.93 o 
   7   3   4        2.17        4.27      5.74 o 
  -7   4   4       25.01       24.90     12.32 o 
  -6   4   4       50.79       30.31      7.70 o 
  -5   4   4       34.00       49.05      5.12 o 
  -4   4   4      101.03       93.10      5.70 o 
  -3   4   4       96.09      109.55      4.17 o 
  -2   4   4      839.48      775.26     18.86 o 
  -1   4   4      499.57      599.52     14.64 o 
   0   4   4       88.34       96.76      3.38 o 
   1   4   4     2729.10     2700.94     62.39 o 
   2   4   4      181.94      188.93      6.06 o 
   3   4   4      122.62      148.19      7.55 o 
   4   4   4      182.71      188.56      8.43 o 
   5   4   4       35.02       27.27      4.62 o 
   6   4   4       13.66       26.74      5.87 o 
   7   4   4        0.09        0.00      5.58 o 
  -7   5   4       24.21       35.50     13.51 o 
  -6   5   4        0.04       27.52      7.90 o 
  -5   5   4       56.65       64.82      7.94 o 
  -4   5   4      416.59      402.83     12.72 o 
  -3   5   4        0.18        4.70      1.75 o 
  -2   5   4      214.45      204.80      7.31 o 
  -1   5   4     1594.05     1433.13     33.66 o 
   0   5   4     1279.83     1318.76     31.09 o 
   2   5   4      908.23      977.77     24.08 o 
   3   5   4        3.18        1.04      1.69 o 
   4   5   4      110.18      106.09      6.51 o 
   5   5   4      102.03      103.27      7.20 o 
   6   5   4       26.87       30.86      6.59 o 
  -7   6   4        2.82        4.42     11.47 o 
  -6   6   4      135.18      136.46     13.85 o 
  -5   6   4       94.60       83.20      9.92 o 
  -4   6   4        6.01        5.66      3.22 o 
  -3   6   4      783.02      804.08     22.34 o 
  -2   6   4      874.52      812.78     22.05 o 
   0   6   4       17.13       21.79      1.92 o 
   1   6   4     1842.95     1750.21     41.25 o 
   2   6   4       13.92       15.63      2.18 o 
   3   6   4        3.67        3.09      2.35 o 
   4   6   4        3.70        7.11      3.20 o 
   5   6   4       22.01       24.50      5.59 o 
   6   6   4        0.11        9.59      6.05 o 
  -7   7   4        0.11       17.36     12.46 o 
  -6   7   4       51.48       76.89     11.18 o 
  -5   7   4       72.80       61.72      9.29 o 
  -4   7   4        7.89        6.27      3.08 o 
  -3   7   4       31.93       32.91      3.11 o 
  -2   7   4      444.45      426.27     12.58 o 
  -1   7   4      914.31      962.39     23.28 o 
   0   7   4       16.64       21.48      2.31 o 
   1   7   4     1988.17     1944.92     45.80 o 
   2   7   4      124.42      138.49      6.07 o 
   3   7   4       34.77       36.61      3.87 o 
   4   7   4        0.04        6.39      3.36 o 
   5   7   4        2.16        5.50      4.94 o 
   6   7   4       30.73       36.58      7.09 o 
  -7   8   4       56.27       52.91     11.04 o 
  -6   8   4       58.53       60.05     10.64 o 
  -5   8   4       22.70       27.85      6.36 o 
  -4   8   4        4.51        3.54      3.27 o 
  -3   8   4      589.59      646.49     21.37 o 
  -2   8   4        7.53        9.16      2.04 o 
  -1   8   4      249.98      440.84     11.63 o 
   0   8   4     6805.86     7205.74    164.79 o 
   1   8   4      208.67      194.60      6.37 o 
   2   8   4       86.47       84.68      4.95 o 
   3   8   4       34.75       36.87      3.98 o 
   4   8   4      364.01      356.52     14.86 o 
   5   8   4       14.39       17.10      5.73 o 
   6   8   4       10.01       11.25      6.00 o 
  -6   9   4       49.04       65.25     10.83 o 
  -5   9   4       33.16       41.22      7.22 o 
  -4   9   4        0.76        0.00      3.19 o 
  -3   9   4      195.09      181.14     10.50 o 
  -2   9   4      516.25      523.15     15.36 o 
  -1   9   4      531.41      560.59     14.48 o 
   0   9   4      868.62      870.23     21.62 o 
   1   9   4      380.38      360.84     11.47 o 
   2   9   4       20.96       24.62      3.24 o 
   3   9   4      148.40      133.54      8.68 o 
   4   9   4       79.16      100.79      9.71 o 
   5   9   4        0.58       19.77      7.43 o 
   6   9   4       10.30        6.70      6.04 o 
  -6  10   4       24.22       37.65      9.73 o 
  -5  10   4        0.09        7.14      5.95 o 
  -4  10   4       11.72        0.00      4.53 o 
  -3  10   4       31.86       31.53      4.38 o 
  -2  10   4       76.32       90.27      5.93 o 
  -1  10   4      154.06      170.73      6.50 o 
   0  10   4      889.96      899.22     22.37 o 
   1  10   4      571.04      566.91     16.81 o 
   2  10   4      133.47      129.61      6.57 o 
   3  10   4       34.71       37.27      5.98 o 
   4  10   4        3.07        5.21      4.53 o 
   5  10   4      101.48      103.63      9.58 o 
   6  10   4       19.95       20.44      7.70 o 
  -6  11   4        0.23        0.00      7.31 o 
  -5  11   4       15.27       25.17      8.42 o 
  -4  11   4        0.01        0.00      4.94 o 
  -3  11   4        0.00        0.99      3.42 o 
  -2  11   4       34.52       30.72      4.67 o 
  -1  11   4       22.60       34.49      3.49 o 
   0  11   4       15.60       22.36      2.92 o 
   1  11   4      730.62      708.89     20.53 o 
   2  11   4        6.13        9.10      4.84 o 
   3  11   4       56.06       47.94      6.24 o 
   4  11   4       35.51       42.40      6.84 o 
   5  11   4        2.12        6.71      6.82 o 
  -6  12   4        4.16       15.54      7.21 o 
  -5  12   4       74.47       91.97     15.72 o 
  -4  12   4       16.61       20.08      6.19 o 
  -3  12   4       28.69       22.67      6.65 o 
  -2  12   4       15.79       12.87      3.83 o 
  -1  12   4       45.99       46.81      4.78 o 
   0  12   4       88.59      104.18      6.71 o 
   1  12   4      105.61      107.45      6.03 o 
   2  12   4        2.79        3.06      3.94 o 
   3  12   4        1.57        3.94      5.50 o 
   4  12   4       27.73       43.22      7.77 o 
   5  12   4        3.40        0.74      6.04 o 
  -5  13   4       15.21       28.62     12.37 o 
  -4  13   4       20.41       23.58      7.85 o 
  -3  13   4       59.05       59.04      7.57 o 
  -2  13   4       42.75       46.25      5.99 o 
  -1  13   4      155.60      135.15      9.16 o 
   0  13   4       15.51       14.93      4.37 o 
   1  13   4      127.12      132.10      8.07 o 
   2  13   4        1.12        0.00      4.24 o 
   3  13   4       95.19       84.22      8.35 o 
   4  13   4        8.43       15.72      6.04 o 
   5  13   4        8.66        6.84      6.89 o 
  -5  14   4        7.67       13.04      6.98 o 
  -4  14   4       12.92       15.65     10.44 o 
  -3  14   4       62.96       58.72      9.67 o 
  -2  14   4        0.00        0.00      4.23 o 
  -1  14   4        6.88        4.43      4.45 o 
   0  14   4        1.37        0.00      3.42 o 
   1  14   4       32.12       34.52      6.17 o 
   2  14   4       36.62       41.48      6.18 o 
   3  14   4        0.01        0.00      5.57 o 
   4  14   4        4.47        0.00      5.47 o 
  -4  15   4       36.04       29.51      8.61 o 
  -3  15   4        1.31        1.84      5.53 o 
  -2  15   4        9.12       22.69      5.83 o 
  -1  15   4       23.29       11.13      4.91 o 
   0  15   4        1.35        0.00     12.22 o 
   1  15   4       28.45       26.58      8.11 o 
   2  15   4       12.49       10.81      5.52 o 
   3  15   4        4.23       12.54      6.02 o 
   4  15   4        2.09        0.00      6.13 o 
  -4  16   4       35.82       45.10      8.53 o 
  -3  16   4       36.47       13.42      8.06 o 
  -2  16   4        1.87        4.66      6.51 o 
  -1  16   4       51.67       40.57      9.74 o 
   0  16   4        2.72       10.08      7.17 o 
   1  16   4        2.34        3.85      7.57 o 
   2  16   4       13.46        9.98      6.95 o 
   3  16   4       40.32       49.64      7.90 o 
  -3  17   4       13.09       25.97      9.47 o 
  -2  17   4      125.54      118.52     17.13 o 
  -1  17   4       14.93        0.00     14.51 o 
   0  17   4       27.24       22.14      8.84 o 
   1  17   4       22.79       11.66      8.42 o 
   2  17   4       13.91       15.63      9.45 o 
  -2  18   4        0.10        5.04     11.16 o 
  -1  18   4        0.81        2.40      8.09 o 
   0  18   4       24.58       26.16      8.96 o 
   1  18   4        7.17       18.97      9.02 o 
  -7   0   5       40.76       37.78     11.48 o 
  -5   0   5      243.82      248.12     13.76 o 
  -3   0   5      788.60      719.83     25.42 o 
  -1   0   5      257.98      250.79     11.74 o 
   1   0   5     2230.10     1941.01     64.17 o 
   3   0   5       70.55       67.21      5.65 o 
   5   0   5      117.02      120.96      9.28 o 
  -7   1   5        4.11        4.29      6.24 o 
  -6   1   5      184.05      193.19     11.51 o 
  -5   1   5      387.28      350.04     10.72 o 
  -4   1   5       29.66       50.29      3.30 o 
  -3   1   5        0.23        0.05      1.31 o 
  -2   1   5      454.00      458.77     12.78 o 
  -1   1   5     4811.49     4514.26    112.64 o 
   0   1   5      290.97      313.32      8.09 o 
   1   1   5      197.20      180.81      6.29 o 
   2   1   5      605.98      597.69     16.77 o 
   3   1   5      194.84      199.81      7.54 o 
   4   1   5       35.22       46.01      5.62 o 
   5   1   5      203.97      181.08      8.44 o 
   6   1   5        0.29        3.48      4.33 o 
  -7   2   5        4.39        7.70      6.14 o 
  -6   2   5      198.46      178.89     17.47 o 
  -5   2   5        6.46       28.86      8.56 o 
  -4   2   5        8.06        9.96      2.38 o 
  -3   2   5      720.59      790.48     21.48 o 
  -2   2   5        8.95        7.78      1.60 o 
  -1   2   5      589.32      610.37     16.29 o 
   0   2   5       27.82       41.63      2.08 o 
   1   2   5        0.25        8.47      1.89 o 
   2   2   5       18.67       22.22      2.62 o 
   3   2   5      222.05      221.87      7.43 o 
   4   2   5        7.73       11.38      2.79 o 
   5   2   5        1.71        9.57      3.62 o 
   6   2   5      142.38      125.60      9.31 o 
  -7   3   5        0.62        7.57      6.91 o 
  -6   3   5      137.82      123.06     10.77 o 
  -5   3   5       85.19       79.40      6.24 o 
  -4   3   5       18.63       17.90      2.37 o 
  -3   3   5      143.73      143.77      5.29 o 
  -2   3   5       89.17       93.55      3.84 o 
  -1   3   5      412.38      392.28     11.00 o 
   0   3   5      134.15      125.17      4.02 o 
   1   3   5      383.31      426.12     11.14 o 
   2   3   5      247.07      245.78      7.46 o 
   3   3   5     1095.57     1116.83     27.83 o 
   4   3   5      190.12      202.61      7.77 o 
   5   3   5       44.77       50.51      5.57 o 
   6   3   5        4.01        7.18      4.67 o 
  -7   4   5        0.31       11.99     11.81 o 
  -6   4   5       30.85       34.93      6.38 o 
  -5   4   5      197.05      198.15      9.56 o 
  -4   4   5      296.62      300.30     10.13 o 
  -3   4   5        5.88       10.42      1.67 o 
  -2   4   5       22.41       32.71      2.16 o 
   0   4   5       10.01        3.52      1.16 o 
   1   4   5     1728.39     1768.47     41.51 o 
   2   4   5      117.80      126.48      4.95 o 
   3   4   5     1007.61      996.19     25.16 o 
   4   4   5      511.01      518.34     16.86 o 
   5   4   5      102.41      107.63      7.47 o 
   6   4   5       46.37       51.20      7.43 o 
  -7   5   5       61.69       89.40     12.02 o 
  -6   5   5        1.56       15.74      6.46 o 
  -5   5   5      228.08      205.16     11.73 o 
  -4   5   5        0.03        2.32      2.20 o 
  -3   5   5      101.37      120.77      5.91 o 
  -2   5   5      438.66      437.94     12.20 o 
  -1   5   5     2306.77     2166.55     50.43 o 
   0   5   5       20.08       26.33      2.06 o 
   1   5   5      414.00      471.68     12.37 o 
   2   5   5       55.46       58.52      3.41 o 
   3   5   5       53.38       59.29      3.86 o 
   4   5   5      102.67       99.59      7.55 o 
   5   5   5        1.47        0.00      3.64 o 
   6   5   5       40.34       46.73      7.27 o 
  -7   6   5       26.69       28.08     11.62 o 
  -6   6   5       33.89       45.06      7.29 o 
  -5   6   5        4.87       11.72      4.83 o 
  -4   6   5       54.97       58.43      5.02 o 
  -3   6   5      715.68      624.66     17.92 o 
  -2   6   5      383.72      365.55      9.81 o 
  -1   6   5      156.04      293.67     10.63 o 
   0   6   5      306.08      341.56      9.31 o 
   1   6   5      256.76      313.14      8.92 o 
   2   6   5       47.31       58.35      3.46 o 
   3   6   5      135.62      157.64      7.26 o 
   4   6   5      275.50      279.69     10.99 o 
   5   6   5      111.31       99.72      8.69 o 
   6   6   5        0.71        5.51      5.50 o 
  -7   7   5       12.43       13.15      6.67 o 
  -6   7   5       51.47       50.79      7.61 o 
  -5   7   5        4.19        3.80      4.55 o 
  -4   7   5       20.62       23.94      5.80 o 
  -3   7   5       69.88       90.16      4.79 o 
  -2   7   5       39.43       40.21      3.04 o 
  -1   7   5      173.99      312.26      9.63 o 
   0   7   5     1641.18     1873.87     44.12 o 
   1   7   5     1316.98     1254.21     30.32 o 
   2   7   5       18.31       20.23      2.97 o 
   3   7   5       28.46       23.28      4.40 o 
   4   7   5       17.40       14.56      3.81 o 
   5   7   5        0.36        3.25      4.57 o 
   6   7   5        0.00        2.67      6.51 o 
  -7   8   5        0.83        0.00      7.77 o 
  -6   8   5       17.54       27.00      6.98 o 
  -5   8   5      345.58      312.64     15.88 o 
  -4   8   5        0.09        0.46      4.05 o 
  -3   8   5       16.81        7.64      2.86 o 
  -2   8   5      456.77      483.02     14.23 o 
  -1   8   5        2.88        7.94      2.07 o 
   0   8   5     1286.51     1281.07     30.88 o 
   1   8   5      412.31      417.27     11.49 o 
   2   8   5       27.02       33.09      3.59 o 
   3   8   5       73.25       83.01     10.66 o 
   4   8   5      129.57      125.68      8.97 o 
   5   8   5       53.49       84.71      8.54 o 
   6   8   5        2.12        1.09      5.96 o 
  -6   9   5       84.94       95.06     16.99 o 
  -5   9   5        4.95       11.31      5.58 o 
  -4   9   5       20.20       23.97     13.01 o 
  -3   9   5        1.97        5.91      3.73 o 
  -2   9   5       32.85       31.09      3.25 o 
  -1   9   5        8.44       32.25      2.91 o 
   0   9   5      356.94      411.03     11.39 o 
   1   9   5      443.39      480.60     15.04 o 
   2   9   5        1.03        1.94      2.70 o 
   3   9   5       27.86       26.84      4.18 o 
   4   9   5       55.11       45.83      6.48 o 
   5   9   5       11.64       19.54      6.11 o 
   6   9   5        8.88        8.17      6.81 o 
  -6  10   5       19.62       36.66      8.55 o 
  -5  10   5        1.31        2.84      5.29 o 
  -4  10   5      330.82      284.72     14.72 o 
  -3  10   5       16.26       15.37      4.66 o 
  -2  10   5        2.30        8.61      2.92 o 
  -1  10   5       13.98       38.74      3.40 o 
   0  10   5       10.78       14.55      2.59 o 
   1  10   5      352.55      334.15     11.54 o 
   2  10   5      188.49      191.15      8.13 o 
   3  10   5       54.04       62.00      6.54 o 
   4  10   5       32.70       29.31      5.96 o 
   5  10   5       26.71       16.28      6.57 o 
  -6  11   5      116.17       79.06     12.27 o 
  -5  11   5      139.09      138.12     12.06 o 
  -4  11   5       12.03       12.96      5.71 o 
  -3  11   5        8.29        6.03      4.71 o 
  -2  11   5       59.36       58.74      5.26 o 
  -1  11   5      542.65      564.35     16.67 o 
   0  11   5      285.25      279.53      9.69 o 
   1  11   5      285.06      257.13      9.53 o 
   2  11   5      936.21      942.76     26.97 o 
   3  11   5        1.58        0.75      4.37 o 
   4  11   5        0.07        1.51      5.62 o 
   5  11   5        2.93       17.51      6.42 o 
  -6  12   5        1.80       16.34      9.14 o 
  -5  12   5       11.01       12.86      6.37 o 
  -4  12   5       12.32       12.08      7.36 o 
  -3  12   5       61.91       67.23      7.59 o 
  -2  12   5       12.48        8.85      3.86 o 
  -1  12   5        5.49       11.79      3.53 o 
   0  12   5      596.08      588.59     19.66 o 
   1  12   5      278.55      329.23     13.53 o 
   2  12   5       10.27       10.64      6.54 o 
   3  12   5      296.30      320.46     14.31 o 
   4  12   5        8.55        5.58      5.53 o 
   5  12   5        4.17        6.62      6.40 o 
  -5  13   5       90.24       89.43     32.56 o 
  -4  13   5        2.16       10.06      5.61 o 
  -3  13   5        1.85        8.52      5.17 o 
  -2  13   5      249.12      201.34     13.74 o 
  -1  13   5        0.04       14.07      4.80 o 
   0  13   5      639.07      655.68     21.70 o 
   1  13   5       15.83       18.28      3.93 o 
   2  13   5        6.57       11.39      4.62 o 
   3  13   5        1.24       12.93      5.43 o 
   4  13   5       18.57       33.14      7.54 o 
  -5  14   5       10.88       13.74     13.59 o 
  -4  14   5        2.89        0.00      6.28 o 
  -3  14   5        8.39        9.01      6.31 o 
  -2  14   5       72.68       72.61     11.59 o 
  -1  14   5       12.73       10.52      4.67 o 
   0  14   5        3.24        0.00      4.16 o 
   1  14   5      259.23      271.71     13.82 o 
   2  14   5      242.01      243.70     12.20 o 
   3  14   5        1.17        4.12      5.46 o 
   4  14   5        3.37        2.08      6.16 o 
  -4  15   5       47.01       45.31     10.26 o 
  -3  15   5       27.30       17.42     11.39 o 
  -2  15   5      106.16       96.84     11.11 o 
  -1  15   5       43.34       29.86      6.11 o 
   0  15   5       31.02       41.72      8.79 o 
   1  15   5        1.44        8.43      7.47 o 
   2  15   5      102.78      122.52     10.72 o 
   3  15   5        0.18        0.00      5.90 o 
  -4  16   5       53.99       55.55      9.05 o 
  -3  16   5       29.90       24.26      9.05 o 
  -2  16   5       70.17       66.68     10.21 o 
  -1  16   5       14.98       10.51      7.93 o 
   0  16   5        8.86        3.95      6.88 o 
   1  16   5       17.21        5.37      7.67 o 
   2  16   5        0.34        3.38      6.76 o 
   3  16   5        4.15        0.00      5.97 o 
  -3  17   5      129.10      112.70     28.07 o 
  -2  17   5        1.15        2.81      6.99 o 
  -1  17   5        4.95       16.74     11.02 o 
   0  17   5       19.16       33.28      8.85 o 
   1  17   5       27.73       37.22     10.05 o 
   2  17   5        5.62       11.35      9.69 o 
  -2  18   5       23.22       21.22      8.16 o 
  -1  18   5        5.51        0.00      9.69 o 
   0  18   5        5.48        0.00      8.64 o 
   1  18   5       33.16       50.53     22.46 o 
  -6   0   6        8.80       22.65      9.70 o 
  -4   0   6       52.22       47.20      4.50 o 
  -2   0   6      464.31      530.84     18.83 o 
   0   0   6      336.09      352.75     18.46 o 
   2   0   6        7.18       13.17      2.98 o 
   4   0   6      545.53      563.25     36.83 o 
   6   0   6        1.15        1.27      9.34 o 
  -7   1   6       36.60       33.01      8.45 o 
  -6   1   6       39.35       38.74      6.36 o 
  -5   1   6       58.74       70.89      5.60 o 
  -4   1   6       28.48       36.44      3.47 o 
  -3   1   6      556.08      556.06     14.24 o 
  -2   1   6      860.40      835.56     22.16 o 
  -1   1   6        1.47       10.29      1.67 o 
   0   1   6      238.65      257.30      7.70 o 
   1   1   6       22.34       30.65      2.22 o 
   2   1   6      710.94      703.15     19.63 o 
   3   1   6       70.70       79.54      4.79 o 
   4   1   6       47.65       49.11      4.51 o 
   5   1   6      126.71      115.38      8.64 o 
   6   1   6        4.60        3.71      4.72 o 
  -7   2   6        0.87        8.34      9.52 o 
  -6   2   6       74.35       69.39      7.85 o 
  -5   2   6       61.75       63.57      5.55 o 
  -4   2   6       55.22       55.82      3.91 o 
  -3   2   6      790.12      796.26     19.64 o 
  -2   2   6        9.14        9.99      1.61 o 
  -1   2   6      788.81      805.70     21.35 o 
   0   2   6       14.90       17.12      1.60 o 
   1   2   6        7.46        8.91      1.71 o 
   2   2   6      272.64      272.57      8.22 o 
   3   2   6      580.05      527.99     14.62 o 
   4   2   6       54.31       69.97      6.57 o 
   5   2   6       29.46       30.10      4.90 o 
   6   2   6        5.86        8.35      4.88 o 
  -7   3   6        0.21       12.08      7.00 o 
  -6   3   6      121.86      151.24     12.33 o 
  -5   3   6       65.47       67.07      5.77 o 
  -4   3   6       91.20      108.21      5.29 o 
  -3   3   6     1340.41     1275.71     32.61 o 
  -2   3   6      333.73      331.70      9.90 o 
  -1   3   6      329.63      394.64     11.22 o 
   0   3   6     1177.73     1229.61     29.17 o 
   1   3   6      534.53      532.09     13.68 o 
   2   3   6      283.38      277.12      8.39 o 
   3   3   6      174.56      180.77      6.77 o 
   4   3   6      208.75      174.86      7.39 o 
   5   3   6       93.17       91.09      7.91 o 
   6   3   6        0.19        0.00      4.35 o 
  -7   4   6       10.84       10.69      6.67 o 
  -6   4   6       28.51       53.28      9.22 o 
  -5   4   6       38.71       44.14      6.60 o 
  -4   4   6       79.34       77.43      7.27 o 
  -3   4   6       84.81       89.66      4.41 o 
  -2   4   6      819.56      864.02     23.15 o 
   0   4   6     1501.75     1545.06     36.39 o 
   1   4   6      127.19      167.99      5.55 o 
   2   4   6      134.96      141.20      5.41 o 
   3   4   6       72.47       71.26      6.95 o 
   4   4   6      341.43      318.97     12.08 o 
   5   4   6      140.02      131.98     14.30 o 
   6   4   6        0.45        5.03      5.23 o 
  -7   5   6        5.92       10.25      6.98 o 
  -6   5   6        1.81        9.70      5.00 o 
  -5   5   6      122.00      113.17      9.05 o 
  -4   5   6      245.11      248.63     11.07 o 
  -3   5   6      100.03       97.49      5.72 o 
  -2   5   6      415.16      440.97     13.66 o 
  -1   5   6      572.86      600.70     15.03 o 
   0   5   6      260.08      241.51      7.07 o 
   1   5   6       40.27       53.93      3.17 o 
   2   5   6       62.40       70.31      4.73 o 
   3   5   6        5.10        8.98      3.01 o 
   4   5   6      148.01      151.58      8.26 o 
   5   5   6       14.58       23.28      4.93 o 
   6   5   6        1.22        2.31      5.15 o 
  -7   6   6        0.44       11.59      7.11 o 
  -6   6   6       92.79      101.13      9.55 o 
  -5   6   6        1.00        0.42      4.26 o 
  -4   6   6        6.28        6.42      3.04 o 
  -3   6   6        4.30        0.26      2.32 o 
  -2   6   6       35.84       49.22      3.14 o 
  -1   6   6      906.28      954.67     23.24 o 
   0   6   6      250.32      260.23      7.65 o 
   1   6   6      233.34      237.86      7.36 o 
   2   6   6      128.48      111.56      4.98 o 
   3   6   6        0.68        3.37      2.86 o 
   4   6   6        4.00        2.16      3.42 o 
   5   6   6       16.43       11.96      5.20 o 
   6   6   6       28.87       26.69      7.03 o 
  -7   7   6        2.84        9.14      9.00 o 
  -6   7   6       41.30       37.92      7.11 o 
  -5   7   6      138.59      139.67     10.51 o 
  -4   7   6       17.47       10.17      4.27 o 
  -3   7   6      286.62      295.18     11.28 o 
  -2   7   6       56.08       77.28      4.20 o 
  -1   7   6       93.37      179.65      7.21 o 
   0   7   6      337.10      385.32     10.56 o 
   1   7   6       66.00       84.67      4.25 o 
   2   7   6      283.42      262.32      9.52 o 
   3   7   6       57.13       60.85      5.09 o 
   4   7   6      160.60      156.45      9.80 o 
   5   7   6       10.21       14.09      5.60 o 
   6   7   6       18.53        9.40     10.02 o 
  -7   8   6        2.32        0.00      8.20 o 
  -6   8   6      229.24      202.71     13.90 o 
  -5   8   6       13.18       17.05      5.47 o 
  -4   8   6        0.06        0.00      3.84 o 
  -3   8   6        0.95        7.99      2.89 o 
  -2   8   6        7.87        5.20      2.14 o 
  -1   8   6       92.26      117.59      4.93 o 
   0   8   6        5.56        4.94      1.94 o 
   1   8   6      228.71      262.54      8.22 o 
   2   8   6        1.24        0.56      2.51 o 
   3   8   6        0.02        0.00      2.83 o 
   4   8   6       77.41       83.63      8.04 o 
   5   8   6        2.04        0.00      4.54 o 
  -6   9   6        0.00        3.93      6.24 o 
  -5   9   6      100.09      106.37     11.28 o 
  -4   9   6       37.29       45.63      6.85 o 
  -3   9   6       25.46       35.12      5.55 o 
  -2   9   6      111.67      121.63      6.53 o 
  -1   9   6      273.08      318.36     10.24 o 
   0   9   6      490.14      485.66     13.20 o 
   1   9   6      217.74      223.35      8.44 o 
   2   9   6      104.25      110.00      6.82 o 
   3   9   6        4.71        3.51      3.31 o 
   4   9   6       68.79       81.07      8.06 o 
   5   9   6       20.32       18.69      6.37 o 
  -6  10   6        1.27        7.18      6.33 o 
  -5  10   6      208.41      204.68     15.90 o 
  -4  10   6       22.70       38.14      6.59 o 
  -3  10   6       21.68       31.24      5.50 o 
  -2  10   6      120.69      125.10      6.88 o 
  -1  10   6        1.76       28.04      3.15 o 
   0  10   6       23.42       26.02      3.02 o 
   1  10   6      241.06      228.12     12.46 o 
   2  10   6      122.14      150.24      7.73 o 
   3  10   6        2.26        4.08      4.81 o 
   4  10   6       16.86       18.69      6.09 o 
   5  10   6        0.09        4.37      6.00 o 
  -6  11   6        0.86       16.62      7.19 o 
  -5  11   6        0.26        0.54      5.76 o 
  -4  11   6      253.86      244.71     14.07 o 
  -3  11   6       68.68       67.06      9.05 o 
  -2  11   6       33.95       28.97      5.10 o 
  -1  11   6       47.57       63.87      4.50 o 
   0  11   6       48.10       52.11      4.76 o 
   1  11   6      874.04      880.09     25.08 o 
   2  11   6      128.02      138.68      7.43 o 
   3  11   6        0.27        0.00      4.18 o 
   4  11   6        0.29        0.00      5.19 o 
   5  11   6       14.59        5.10      8.81 o 
  -5  12   6       34.57       53.39      8.84 o 
  -4  12   6       66.30       72.58      8.91 o 
  -3  12   6       70.54       72.86      8.00 o 
  -2  12   6        0.40        1.53      4.07 o 
  -1  12   6      348.92      357.21     13.62 o 
   0  12   6     1544.76     1587.15     47.67 o 
   1  12   6      181.70      177.65      8.83 o 
   2  12   6       34.70       52.49     10.70 o 
   3  12   6       41.75       22.70      5.60 o 
   4  12   6        0.02        0.00      5.11 o 
  -5  13   6       17.88       20.12      7.37 o 
  -4  13   6       13.46       22.17      6.42 o 
  -3  13   6       44.19       37.60      6.77 o 
  -2  13   6       35.08       28.73      5.79 o 
  -1  13   6        6.98        8.18      5.35 o 
   0  13   6      307.08      315.79     12.42 o 
   1  13   6      401.36      405.37     15.34 o 
   2  13   6      151.89      156.91     10.03 o 
   3  13   6        6.24        1.23      4.93 o 
   4  13   6        4.17        3.07      6.11 o 
  -5  14   6       38.26       41.40     27.75 o 
  -4  14   6        5.82       17.06      6.87 o 
  -3  14   6       14.99       17.98      6.17 o 
  -2  14   6        0.02        8.01      6.35 o 
  -1  14   6       36.94       59.70     18.34 o 
   0  14   6       42.70       47.87     11.00 o 
   1  14   6      173.49      171.39     11.48 o 
   2  14   6       80.47       84.84      7.95 o 
   3  14   6        0.05        0.00      5.27 o 
   4  14   6        8.98        0.00      6.07 o 
  -4  15   6        0.89        3.09      6.45 o 
  -3  15   6        0.18        0.00      5.60 o 
  -2  15   6       60.16       46.77      8.46 o 
  -1  15   6       11.68        8.34      5.83 o 
   0  15   6       13.57       21.41      6.42 o 
   1  15   6      717.45      716.37     30.94 o 
   2  15   6      101.63       98.70     10.17 o 
   3  15   6        4.97        0.70      6.12 o 
  -3  16   6        1.82        3.79      7.02 o 
  -2  16   6       27.63       22.41      7.88 o 
  -1  16   6        0.16        5.26      6.25 o 
   0  16   6       37.73       40.40     12.41 o 
   1  16   6       31.16       40.77      9.68 o 
   2  16   6        6.51       17.56      9.44 o 
  -2  17   6        0.24        1.35      7.30 o 
  -1  17   6        0.56       17.36     10.94 o 
   0  17   6       12.69        7.72      9.34 o 
   1  17   6        0.84        3.72      7.97 o 
  -1  18   6        1.64       23.17     12.16 o 
   0  18   6        0.71        0.00      9.44 o 
  -7   0   7        1.86        0.00      8.32 o 
  -5   0   7      146.99      149.87     11.44 o 
  -3   0   7      341.55      364.28     27.71 o 
  -1   0   7       31.23       38.78      4.28 o 
   1   0   7     4979.84     4656.60    150.90 o 
   3   0   7      252.65      249.59     29.58 o 
   5   0   7        9.14        0.00      4.77 o 
  -7   1   7       18.73       46.38     10.92 o 
  -6   1   7        0.75        4.77      4.44 o 
  -5   1   7      165.24      194.12     12.54 o 
  -4   1   7       85.18       99.11      5.83 o 
  -3   1   7      797.26      791.45     29.96 o 
  -2   1   7      118.51      123.54      4.77 o 
  -1   1   7      111.68      120.67      4.21 o 
   0   1   7      134.96      127.74      4.28 o 
   1   1   7      147.92      213.15      8.33 o 
   2   1   7      120.03      127.94      5.22 o 
   3   1   7      274.38      273.07      9.69 o 
   4   1   7        3.07        3.83      2.99 o 
   5   1   7       20.66       18.16      4.18 o 
   6   1   7       23.10       17.11      6.49 o 
  -7   2   7       67.55       58.25     14.58 o 
  -6   2   7      201.47      186.45     14.33 o 
  -5   2   7        0.00       10.46      7.34 o 
  -4   2   7       51.25       54.42      4.43 o 
  -3   2   7        0.75        6.33      1.88 o 
  -2   2   7      143.49      147.40      5.39 o 
  -1   2   7      350.95      344.32     10.12 o 
   0   2   7      362.02      368.13      9.79 o 
   1   2   7      129.44      140.54      5.01 o 
   2   2   7      329.27      358.17     10.39 o 
   3   2   7        0.25        0.91      1.98 o 
   4   2   7      150.51      152.49      7.53 o 
   5   2   7      104.71       96.83     12.04 o 
   6   2   7        1.50        3.28      4.56 o 
  -7   3   7        0.22        6.80      6.58 o 
  -6   3   7       61.15       63.39     10.61 o 
  -5   3   7      244.82      228.66     11.86 o 
  -4   3   7       29.83       27.06      3.67 o 
  -3   3   7     1119.29     1070.34     30.08 o 
  -2   3   7       38.18       45.49      4.01 o 
  -1   3   7      354.41      337.79     10.04 o 
   0   3   7        0.05        0.95      1.31 o 
   1   3   7       29.33       45.83      3.22 o 
   2   3   7      542.61      539.08     14.54 o 
   3   3   7      111.66      118.77      5.62 o 
   4   3   7       32.57       42.49      4.18 o 
   5   3   7       14.03        0.70      3.97 o 
   6   3   7        6.57       14.18      5.30 o 
  -7   4   7       37.44       42.85      9.41 o 
  -6   4   7       34.29       75.46     28.47 o 
  -5   4   7      746.02      660.81     25.89 o 
  -4   4   7       14.23       14.47      3.26 o 
  -3   4   7      276.23      272.80      9.49 o 
  -2   4   7      107.96      143.08      5.49 o 
  -1   4   7       83.82       87.46      4.71 o 
   0   4   7       38.62       61.92      3.16 o 
   1   4   7      405.61      369.59     10.33 o 
   2   4   7       17.79       26.47      4.15 o 
   3   4   7      161.64      160.52      7.21 o 
   4   4   7       92.20       59.27      7.15 o 
   5   4   7        3.89        0.00      3.89 o 
   6   4   7        0.83        0.00      4.63 o 
  -7   5   7        1.22        9.05      6.91 o 
  -6   5   7       94.33       92.61     17.15 o 
  -5   5   7      298.92      339.01     18.47 o 
  -4   5   7        6.63        6.07      3.57 o 
  -3   5   7       34.29       42.09      4.13 o 
  -2   5   7      932.64      935.29     25.20 o 
  -1   5   7       88.18       80.00      3.62 o 
   0   5   7        5.26        5.19      1.65 o 
   1   5   7       60.78       46.00      3.10 o 
   2   5   7        0.10        3.06      2.29 o 
   3   5   7      121.38      111.66      6.67 o 
   4   5   7      200.20      210.14     10.10 o 
   5   5   7       78.37       54.09      6.21 o 
   6   5   7        7.08       14.42     12.01 o 
  -7   6   7        0.50        2.71      6.55 o 
  -6   6   7       20.55       32.79      8.45 o 
  -5   6   7      369.70      344.76     16.43 o 
  -4   6   7      331.41      311.01     12.33 o 
  -3   6   7       71.88       97.20     10.20 o 
  -2   6   7      130.37      137.68      5.56 o 
  -1   6   7        1.27       12.00      1.78 o 
   0   6   7       27.50       41.53      2.87 o 
   1   6   7        4.67        1.53      1.79 o 
   2   6   7        0.61        5.84      2.20 o 
   3   6   7       47.24       49.27      4.82 o 
   4   6   7       10.66       13.58      4.11 o 
   5   6   7        0.19        3.71      4.36 o 
   6   6   7       39.30       52.51      8.45 o 
  -7   7   7        5.98        4.78      6.63 o 
  -6   7   7       20.04       17.86      8.91 o 
  -5   7   7        2.67        4.73      4.60 o 
  -4   7   7        0.07        0.00      3.64 o 
  -3   7   7      131.06      114.86      6.77 o 
  -2   7   7      128.05      122.96      6.32 o 
  -1   7   7      311.55      293.26      8.52 o 
   0   7   7       73.70       74.35      3.87 o 
   1   7   7       27.79       37.78      3.21 o 
   2   7   7      730.05      728.06     21.37 o 
   3   7   7      183.31      171.40      9.89 o 
   4   7   7        1.54        6.58      3.90 o 
   5   7   7       27.31       42.29      7.10 o 
  -6   8   7       12.45       11.39     13.80 o 
  -5   8   7       22.92       28.68      8.79 o 
  -4   8   7      222.27      213.60     12.27 o 
  -3   8   7        1.58        5.15      2.90 o 
  -2   8   7        4.66        3.95      2.57 o 
  -1   8   7      235.79      240.81      7.53 o 
   0   8   7       31.99       33.24      3.23 o 
   1   8   7      149.25      151.79      5.95 o 
   2   8   7       68.24       76.97      5.89 o 
   3   8   7      296.95      280.55     11.00 o 
   4   8   7       17.70       12.21      4.30 o 
   5   8   7       26.15       24.53      6.84 o 
  -6   9   7        4.59       20.52     18.93 o 
  -5   9   7        4.38        6.15      7.07 o 
  -4   9   7       71.96       66.71      7.66 o 
  -3   9   7       24.10       31.28      5.40 o 
  -2   9   7        8.81        8.94      2.94 o 
  -1   9   7        0.13       12.16      2.84 o 
   0   9   7        3.75        3.67      2.20 o 
   1   9   7        0.64        0.00      2.44 o 
   2   9   7       93.02      123.06     11.26 o 
   3   9   7       29.87       16.39      4.12 o 
   4   9   7        2.17        0.00      4.59 o 
   5   9   7        0.00        2.77      5.81 o 
  -6  10   7        2.21       11.40      7.79 o 
  -5  10   7       57.26       68.42     11.91 o 
  -4  10   7       29.09       35.00      6.58 o 
  -3  10   7       60.04       78.72     17.83 o 
  -2  10   7      129.83      130.33      7.38 o 
  -1  10   7       26.40       38.24      4.22 o 
   0  10   7       86.03       95.79      5.45 o 
   1  10   7      222.93      218.17      8.70 o 
   2  10   7      167.85      159.90      8.17 o 
   3  10   7       57.19       59.26      7.57 o 
   4  10   7       16.83       18.00      5.98 o 
   5  10   7        7.61       14.25      6.67 o 
  -6  11   7        6.51       11.79      6.47 o 
  -5  11   7        0.29       10.36      5.98 o 
  -4  11   7      140.53      125.88     10.42 o 
  -3  11   7       30.19       39.86      6.33 o 
  -2  11   7       23.17       31.36      8.12 o 
  -1  11   7      339.33      435.93     15.42 o 
   0  11   7      216.01      243.30     10.20 o 
   1  11   7      731.44      715.46     21.17 o 
   2  11   7      168.60      182.93      8.99 o 
   3  11   7        4.27        0.00      4.47 o 
   4  11   7       33.31       39.59      7.27 o 
  -5  12   7       50.45       69.20      9.66 o 
  -4  12   7      190.64      155.54     11.82 o 
  -3  12   7       29.10       26.62      6.30 o 
  -2  12   7        0.08        5.32      4.38 o 
  -1  12   7        0.03       23.64      4.78 o 
   0  12   7       54.36       56.29      5.37 o 
   1  12   7       29.79       40.49      4.75 o 
   2  12   7        3.47       12.18      5.05 o 
   3  12   7        9.61        6.96      6.70 o 
   4  12   7        0.00        6.27      7.23 o 
  -5  13   7        4.49       25.75      7.64 o 
  -4  13   7       20.98       25.91      7.04 o 
  -3  13   7      127.19      143.89     11.25 o 
  -2  13   7      227.46      196.84     15.89 o 
  -1  13   7      104.24      116.39     10.86 o 
   0  13   7        4.48       11.78      4.22 o 
   1  13   7        1.43        3.20      3.94 o 
   2  13   7       32.24       31.04      6.87 o 
   3  13   7        2.93        0.00      5.10 o 
   4  13   7        0.65        0.00      6.25 o 
  -4  14   7       73.67       72.33     11.56 o 
  -3  14   7        0.40        1.23      5.25 o 
  -2  14   7      193.32      185.00     16.76 o 
  -1  14   7        2.71       11.43      7.56 o 
   0  14   7       61.35       95.19     27.95 o 
   1  14   7       57.13       56.21      7.83 o 
   2  14   7       27.86       19.91      6.62 o 
   3  14   7        0.12        0.00      5.15 o 
  -4  15   7       24.59       29.81      7.82 o 
  -3  15   7        1.13        0.43      7.90 o 
  -2  15   7      199.86      183.25     47.85 o 
  -1  15   7      198.79      217.15     15.40 o 
   0  15   7        5.38        2.38      5.83 o 
   1  15   7        0.48       10.68      5.93 o 
   2  15   7      116.25       98.82     10.08 o 
   3  15   7        0.29        0.00      5.85 o 
  -3  16   7       42.11       43.69      9.97 o 
  -2  16   7       10.98        6.40     14.59 o 
  -1  16   7       20.31       20.53     18.53 o 
   0  16   7      115.54       86.21     15.44 o 
   1  16   7       36.51       39.52     12.63 o 
   2  16   7        3.02        2.97      6.21 o 
  -2  17   7        9.41        9.43      7.57 o 
  -1  17   7        4.75        0.00      6.57 o 
   0  17   7      118.36      124.31     19.00 o 
   1  17   7        0.35        1.83     10.08 o 
  -6   0   8       36.30       28.77     10.80 o 
  -4   0   8      238.04      218.85     14.02 o 
  -2   0   8      991.62     1065.96     44.85 o 
   0   0   8      246.34      253.14     16.20 o 
   2   0   8       21.43       28.49      7.32 o 
   4   0   8     1493.29     1414.66     66.43 o 
   6   0   8        2.55       11.04      8.10 o 
  -7   1   8       18.21       26.55      7.93 o 
  -6   1   8        0.24        1.98      5.02 o 
  -5   1   8       17.44       15.00      4.57 o 
  -4   1   8       96.61      121.65      6.61 o 
  -3   1   8      203.04      200.09      8.15 o 
  -2   1   8       14.86       20.00      2.71 o 
  -1   1   8      849.12      849.44     20.66 o 
   0   1   8       10.97       12.83      1.84 o 
   1   1   8        5.61        8.65      2.01 o 
   2   1   8        0.00        0.00      1.73 o 
   3   1   8        7.31        5.11      2.55 o 
   4   1   8       63.80       78.21      7.02 o 
   5   1   8        4.59       12.92      4.00 o 
   6   1   8       34.61       23.53      8.07 o 
  -7   2   8       16.44       11.66      7.11 o 
  -6   2   8       48.27       47.34      6.62 o 
  -5   2   8        8.19        8.79      4.04 o 
  -4   2   8      155.53      159.87      7.67 o 
  -3   2   8      359.93      373.58     25.87 o 
  -2   2   8       11.14       25.54      4.14 o 
  -1   2   8       28.42       52.44      3.76 o 
   0   2   8      500.70      569.13     15.92 o 
   1   2   8      160.35      177.56      6.00 o 
   2   2   8       13.25       12.38      2.46 o 
   3   2   8       22.76       22.72      4.81 o 
   4   2   8       55.03       55.80      4.84 o 
   5   2   8      168.06      147.96     11.09 o 
   6   2   8        0.01        3.53      4.65 o 
  -7   3   8       57.67       92.11     18.25 o 
  -6   3   8       12.46       14.27      5.25 o 
  -5   3   8       22.20       30.46      5.65 o 
  -4   3   8       27.27       44.70     10.55 o 
  -3   3   8       12.16       10.37      2.26 o 
  -2   3   8      828.76      837.80     22.82 o 
  -1   3   8      329.50      350.53     10.57 o 
   0   3   8        2.62        1.98      1.41 o 
   1   3   8       79.02      143.44      6.57 o 
   2   3   8      208.57      216.96      7.42 o 
   3   3   8        7.13        2.53      2.47 o 
   4   3   8        0.02        5.90      3.78 o 
   5   3   8       39.21       42.31      6.02 o 
   6   3   8        9.77        9.31      5.04 o 
  -7   4   8        1.07        6.60      6.57 o 
  -6   4   8      109.29      123.69     12.40 o 
  -5   4   8        0.18        8.13      4.38 o 
  -4   4   8      119.79      142.15     12.13 o 
  -3   4   8      269.53      281.46      9.35 o 
  -2   4   8      557.35      552.45     16.01 o 
  -1   4   8       30.67       42.63      7.76 o 
   0   4   8        0.01        0.00      1.36 o 
   1   4   8       58.12       58.63      4.09 o 
   2   4   8       27.93       39.73      3.80 o 
   3   4   8       28.69       26.48      3.55 o 
   4   4   8       89.87       93.11      7.05 o 
   5   4   8        0.07        0.00      4.10 o 
  -7   5   8        9.88        9.62     11.01 o 
  -6   5   8       19.13       14.30      6.84 o 
  -5   5   8      308.24      276.62     18.68 o 
  -4   5   8       61.83       64.27      6.57 o 
  -3   5   8       16.39       19.31      3.31 o 
  -2   5   8      127.13      118.53      5.22 o 
  -1   5   8       53.53       65.66      4.27 o 
   0   5   8        1.84        0.00      1.54 o 
   1   5   8      139.27      154.51      5.83 o 
   2   5   8      220.79      215.90      7.60 o 
   3   5   8       37.53       35.36      4.66 o 
   4   5   8       12.53       18.22      4.57 o 
   5   5   8        1.38        3.80      4.29 o 
  -7   6   8        2.12        2.61      6.43 o 
  -6   6   8      160.68      162.51     15.01 o 
  -5   6   8        0.23        3.95      5.52 o 
  -4   6   8       73.10       89.03      6.67 o 
  -3   6   8        2.82        4.45      2.81 o 
  -2   6   8      165.40      158.67      7.26 o 
  -1   6   8        6.86       10.61      2.25 o 
   0   6   8        0.04        0.00      1.59 o 
   1   6   8       27.56       28.27      2.93 o 
   2   6   8       20.24       25.87      4.74 o 
   3   6   8       71.71       69.01      6.81 o 
   4   6   8       18.50        7.34      6.52 o 
   5   6   8        5.58        2.67      5.87 o 
  -6   7   8       64.66       56.48     18.86 o 
  -5   7   8       10.99       18.50      9.90 o 
  -4   7   8      767.61      710.36     23.73 o 
  -3   7   8      557.74      532.94     18.22 o 
  -2   7   8       36.28       45.70      4.29 o 
  -1   7   8        4.36        2.69      2.15 o 
   0   7   8       12.32       15.61      2.44 o 
   1   7   8       26.06       40.24      3.39 o 
   2   7   8       39.47       46.30      4.50 o 
   3   7   8      119.68      114.98      7.23 o 
   4   7   8       10.63        0.26      3.96 o 
   5   7   8        5.64        7.31      5.89 o 
  -6   8   8       63.98       86.09     12.00 o 
  -5   8   8       52.59       55.20      9.51 o 
  -4   8   8      477.51      470.05     24.55 o 
  -3   8   8       18.32       15.49      3.78 o 
  -2   8   8       32.66       27.83      6.32 o 
  -1   8   8        8.12       17.42      2.79 o 
   0   8   8      183.74      187.90      6.64 o 
   1   8   8       35.02       41.93      3.95 o 
   2   8   8      170.14      188.82      8.56 o 
   3   8   8       12.68       10.19      3.91 o 
   4   8   8       12.06       15.04      4.73 o 
   5   8   8       88.04       97.10     10.86 o 
  -6   9   8        5.23       23.18      9.08 o 
  -5   9   8      262.90      244.51     23.49 o 
  -4   9   8        7.98       27.58      7.12 o 
  -3   9   8       63.83       56.42      5.43 o 
  -2   9   8      140.30      139.99      7.52 o 
  -1   9   8        0.22        0.00      2.40 o 
   0   9   8        1.86        0.19      2.44 o 
   1   9   8       15.12       27.03      3.84 o 
   2   9   8       12.84        3.26      3.30 o 
   3   9   8        3.27        1.19      3.57 o 
   4   9   8       44.74       38.85      7.02 o 
   5   9   8       17.89       28.00      7.69 o 
  -6  10   8        0.63        1.20     16.43 o 
  -5  10   8      124.64      141.99     11.67 o 
  -4  10   8        0.33        8.84      5.10 o 
  -3  10   8      240.59      207.98     11.99 o 
  -2  10   8      263.55      272.48     11.93 o 
  -1  10   8        5.88       19.31      4.26 o 
   0  10   8        0.10        0.00      2.73 o 
   1  10   8       23.06       25.38      4.02 o 
   2  10   8       67.38       62.20      5.43 o 
   3  10   8        0.19        0.00      3.38 o 
   4  10   8        0.03        0.00      4.78 o 
  -5  11   8       57.89       58.79      8.49 o 
  -4  11   8       19.58       22.16      6.21 o 
  -3  11   8       32.85       40.36      6.71 o 
  -2  11   8      362.00      364.98     16.43 o 
  -1  11   8      406.64      425.76     17.23 o 
   0  11   8        5.23        0.00      3.55 o 
   1  11   8      128.93      119.64      8.00 o 
   2  11   8      131.46      112.15      7.63 o 
   3  11   8        5.67       12.48      5.32 o 
   4  11   8        8.38       11.23      5.87 o 
  -5  12   8        1.14        7.49      6.77 o 
  -4  12   8        9.01        0.70      5.13 o 
  -3  12   8      101.13       83.83     11.43 o 
  -2  12   8       11.27       11.26      6.15 o 
  -1  12   8        0.92        7.11      5.26 o 
   0  12   8       25.81       18.43      4.73 o 
   1  12   8        9.43       15.47      4.33 o 
   2  12   8       55.81       46.43      5.45 o 
   3  12   8        8.47        4.87      5.36 o 
   4  12   8        7.93       15.57      8.91 o 
  -5  13   8        7.83        1.60      6.17 o 
  -4  13   8       15.37        6.69      8.88 o 
  -3  13   8        5.82        4.22      5.81 o 
  -2  13   8        1.55        8.08      6.56 o 
  -1  13   8       65.95       68.67     16.23 o 
   0  13   8       36.34       29.30      7.43 o 
   1  13   8       16.33       17.06      5.17 o 
   2  13   8       34.95       39.18      8.09 o 
   3  13   8        4.61        0.00      5.26 o 
  -4  14   8       14.92       37.86      8.08 o 
  -3  14   8       74.93       67.87      8.65 o 
  -2  14   8        4.07        9.86      7.65 o 
  -1  14   8       60.05       52.58      8.55 o 
   0  14   8       11.28        5.55      4.57 o 
   1  14   8      262.74      229.05     12.36 o 
   2  14   8        0.35        0.00      8.39 o 
   3  14   8        2.62        0.18      5.75 o 
  -3  15   8       10.68        0.00      6.65 o 
  -2  15   8        4.05       12.50      8.79 o 
  -1  15   8       47.90       51.76      9.00 o 
   0  15   8      114.29      114.33     11.62 o 
   1  15   8      109.66      104.52     14.70 o 
   2  15   8       46.59       43.72     16.08 o 
  -3  16   8        9.31        0.00      6.42 o 
  -2  16   8       18.91       10.64      7.47 o 
  -1  16   8      109.91      116.94     37.16 o 
   0  16   8      239.61      218.43     23.77 o 
   1  16   8       75.18       61.58     14.57 o 
  -1  17   8       21.40       16.15      7.71 o 
  -7   0   9        1.68       10.59     10.11 o 
  -5   0   9      838.63      738.00     50.54 o 
  -3   0   9        6.93        7.21      3.70 o 
  -1   0   9      706.74      651.81     28.94 o 
   1   0   9     1154.79     1012.02     37.76 o 
   3   0   9      132.80      121.34     11.10 o 
   5   0   9        0.28        8.16      5.31 o 
  -7   1   9        2.33        7.43      6.94 o 
  -6   1   9       51.69       49.71     10.18 o 
  -5   1   9        2.53       10.36      4.21 o 
  -4   1   9       58.01       61.17      4.98 o 
  -3   1   9      204.19      212.26      9.25 o 
  -2   1   9       85.79       83.94      5.25 o 
  -1   1   9       89.79       80.94      4.06 o 
   0   1   9       66.22       70.39      3.53 o 
   1   1   9      223.45      195.84      6.55 o 
   2   1   9        5.86        7.20      2.52 o 
   3   1   9        0.65        0.57      2.72 o 
   4   1   9       32.64       43.66      4.82 o 
   5   1   9       59.88       47.32      9.50 o 
  -7   2   9        2.86        0.00      5.87 o 
  -6   2   9       13.13        7.45      4.65 o 
  -5   2   9      153.36      122.17     14.27 o 
  -4   2   9      279.85      256.85     16.12 o 
  -3   2   9        6.27        2.82      2.38 o 
  -2   2   9       14.35       16.65      2.92 o 
  -1   2   9      270.34      293.70      9.33 o 
   0   2   9      308.69      329.24     11.48 o 
   1   2   9      208.71      193.26      7.14 o 
   2   2   9      259.87      243.23      8.20 o 
   3   2   9        4.22        0.00      2.56 o 
   4   2   9       99.35      102.81      8.64 o 
   5   2   9      152.59      140.59     10.58 o 
  -7   3   9        0.12       14.89     10.02 o 
  -6   3   9        5.38       11.68      5.04 o 
  -5   3   9      195.16      179.75     10.93 o 
  -4   3   9       35.39       32.87      5.12 o 
  -3   3   9       95.55       92.72      5.74 o 
  -2   3   9       29.34       36.01      3.91 o 
  -1   3   9     1019.32      988.23     26.52 o 
   0   3   9       77.56       80.67      4.37 o 
   1   3   9        8.06        5.31      2.03 o 
   2   3   9      190.31      194.10      7.23 o 
   3   3   9       33.97       29.34      3.84 o 
   4   3   9       30.07       31.21      4.97 o 
   5   3   9       27.13       26.57      7.35 o 
  -7   4   9       22.97       31.33     12.44 o 
  -6   4   9        7.81        7.83      5.12 o 
  -5   4   9        0.56        7.58      4.24 o 
  -4   4   9      101.12      111.44      8.35 o 
  -3   4   9       95.79      110.80      9.57 o 
  -2   4   9       20.81       25.97      2.85 o 
  -1   4   9       23.06       28.37      3.71 o 
   0   4   9        0.09        3.18      1.80 o 
   1   4   9      268.33      281.57      8.76 o 
   2   4   9       68.04       70.26      7.18 o 
   3   4   9      280.26      290.23     10.27 o 
   4   4   9       43.74       50.10      8.14 o 
   5   4   9       29.04       27.22      5.54 o 
  -7   5   9        8.66       13.21      7.68 o 
  -6   5   9        1.89        8.85      6.37 o 
  -5   5   9        2.25       17.59      5.07 o 
  -4   5   9       51.55       69.24      6.91 o 
  -3   5   9      298.24      298.36     16.31 o 
  -2   5   9      222.22      200.06      7.31 o 
  -1   5   9       73.35       97.76      4.96 o 
   0   5   9        0.16        1.98      2.02 o 
   1   5   9       19.18       27.60      3.03 o 
   2   5   9       19.25       22.26      3.29 o 
   3   5   9        0.85        0.00      3.13 o 
   4   5   9        2.44        0.00      4.33 o 
   5   5   9        9.98        6.72      4.80 o 
  -6   6   9       55.67       40.14      9.17 o 
  -5   6   9       24.58       30.49      7.82 o 
  -4   6   9       62.23       69.11     10.61 o 
  -3   6   9      445.69      452.12     16.02 o 
  -2   6   9       47.02       54.29      5.09 o 
  -1   6   9       10.10       13.86      2.67 o 
   0   6   9       13.79       19.15      2.92 o 
   1   6   9      352.67      327.62     10.00 o 
   2   6   9      106.34      106.57      6.45 o 
   3   6   9        0.13        0.00      3.38 o 
   4   6   9       18.18       13.55      4.59 o 
   5   6   9        8.81        7.05      4.97 o 
  -6   7   9       14.90       22.09      8.20 o 
  -5   7   9       39.06       48.79      8.87 o 
  -4   7   9       71.98       55.49      7.17 o 
  -3   7   9       90.06       96.48      9.78 o 
  -2   7   9       84.07      115.10      7.68 o 
  -1   7   9      169.38      191.36      7.34 o 
   0   7   9       32.99       31.74      3.52 o 
   1   7   9       37.66       58.96      4.17 o 
   2   7   9      523.83      482.65     21.04 o 
   3   7   9       30.41       20.72      4.44 o 
   4   7   9       38.59       28.88      5.31 o 
   5   7   9       78.53       83.95      9.23 o 
  -6   8   9        8.00        7.77      7.75 o 
  -5   8   9       62.77       77.21     10.70 o 
  -4   8   9       86.68       80.48     10.36 o 
  -3   8   9       12.28       14.33      4.00 o 
  -2   8   9      115.47      107.28      7.54 o 
  -1   8   9      147.13      156.84      7.64 o 
   0   8   9        0.27        0.00      2.21 o 
   1   8   9        5.85       13.54      3.15 o 
   2   8   9        4.10        8.13      4.47 o 
   3   8   9       14.36        6.39      3.74 o 
   4   8   9        1.26        2.66      4.41 o 
  -6   9   9        0.58        9.05      8.71 o 
  -5   9   9       58.28       74.81     11.04 o 
  -4   9   9       21.17       31.82      7.78 o 
  -3   9   9       34.97       40.25      5.13 o 
  -2   9   9      541.91      541.12     18.60 o 
  -1   9   9       95.13      104.81      6.61 o 
   0   9   9       23.61       27.47      4.38 o 
   1   9   9      274.61      296.61     11.97 o 
   2   9   9        1.18        0.00      4.67 o 
   3   9   9        6.35        4.50      3.82 o 
   4   9   9       66.49       87.63      8.99 o 
  -6  10   9        0.37        0.30      7.61 o 
  -5  10   9        0.03        6.57     16.47 o 
  -4  10   9        4.41        2.01      4.85 o 
  -3  10   9      120.97      121.59     15.85 o 
  -2  10   9      215.32      214.24     11.25 o 
  -1  10   9       38.98       41.39      5.19 o 
   0  10   9        0.02        0.00      3.37 o 
   1  10   9      119.30      112.09      8.78 o 
   2  10   9        1.98        9.02      3.92 o 
   3  10   9       24.27       21.47      4.78 o 
   4  10   9        1.77        3.05      5.27 o 
  -5  11   9        3.22        0.00      7.04 o 
  -4  11   9       24.46       10.92      6.05 o 
  -3  11   9        0.36        0.00      4.27 o 
  -2  11   9      182.81      172.73      9.58 o 
  -1  11   9      117.80      135.80      7.97 o 
   0  11   9        0.17        0.00      3.32 o 
   1  11   9       56.06       43.50      5.48 o 
   2  11   9        3.73        6.36      3.94 o 
   3  11   9        7.64        0.66      4.97 o 
   4  11   9       28.04       33.54      7.28 o 
  -5  12   9        1.64        0.00      8.47 o 
  -4  12   9       42.07       31.00      6.93 o 
  -3  12   9        4.24        0.41      4.63 o 
  -2  12   9       99.39      100.23      8.79 o 
  -1  12   9       95.01      102.02      8.12 o 
   0  12   9       27.02       34.64      5.72 o 
   1  12   9       12.64        6.47      4.47 o 
   2  12   9       20.30       18.58      5.03 o 
   3  12   9       26.42       15.88      6.31 o 
  -4  13   9       12.50       13.22      6.43 o 
  -3  13   9        6.33        0.00      4.85 o 
  -2  13   9        0.07        4.34      7.77 o 
  -1  13   9        0.04        4.87      8.01 o 
   0  13   9       10.86        7.05      4.78 o 
   1  13   9        0.48        0.00      4.62 o 
   2  13   9       56.13       37.03      7.18 o 
   3  13   9        0.04        0.00      5.37 o 
  -4  14   9        4.28        9.77      6.75 o 
  -3  14   9        0.50        0.00      5.36 o 
  -2  14   9       33.29       23.03      7.20 o 
  -1  14   9        9.44       11.26     12.94 o 
   0  14   9        2.84        0.98      4.66 o 
   1  14   9        0.80        0.24      4.78 o 
   2  14   9        1.57        5.75      7.22 o 
  -3  15   9        5.86        7.36      7.16 o 
  -2  15   9        3.92       14.88      7.00 o 
  -1  15   9       78.94       69.55     15.08 o 
   0  15   9        3.75        0.76      6.24 o 
   1  15   9       57.80       48.26      9.20 o 
  -2  16   9        0.89        0.77      7.13 o 
  -1  16   9       14.86       11.63      6.99 o 
   0  16   9       90.49       96.99     11.47 o 
  -6   0  10       31.33       43.48     12.35 o 
  -4   0  10      281.58      284.74     16.15 o 
  -2   0  10      392.96      353.59     54.88 o 
   0   0  10      252.60      259.62     12.12 o 
   2   0  10       40.39       49.12      6.99 o 
   4   0  10       90.84       83.27      9.04 o 
  -7   1  10       14.08       21.46      8.34 o 
  -6   1  10       56.44       59.84      9.63 o 
  -5   1  10       87.68       80.48      7.76 o 
  -4   1  10        1.13        0.00      2.57 o 
  -3   1  10      149.09      148.24      7.43 o 
  -2   1  10       45.44       52.80      4.53 o 
  -1   1  10      180.72      186.31      7.95 o 
   0   1  10       71.48       91.31      4.83 o 
   1   1  10        5.01       21.83      3.29 o 
   2   1  10       96.65       94.25      5.15 o 
   3   1  10        6.95        9.42      3.37 o 
   4   1  10        5.20        5.41      3.62 o 
   5   1  10       14.04       13.66      7.48 o 
  -7   2  10        3.62       14.11      7.03 o 
  -6   2  10        4.45       15.16      6.63 o 
  -5   2  10       46.53       46.08      7.66 o 
  -4   2  10        9.85       15.96      4.22 o 
  -3   2  10        2.37        6.36      2.80 o 
  -2   2  10        9.21       15.35      3.05 o 
  -1   2  10      228.70      245.37      9.59 o 
   0   2  10      670.58      705.05     19.82 o 
   1   2  10       12.06       21.32      3.03 o 
   2   2  10      703.83      685.18     20.09 o 
   3   2  10        4.92        6.84      3.44 o 
   4   2  10       44.43       41.64      5.15 o 
   5   2  10       37.96       43.72      6.63 o 
  -7   3  10       21.45       38.45     13.62 o 
  -6   3  10        6.62        2.97      4.67 o 
  -5   3  10        3.89        1.57      3.91 o 
  -4   3  10      599.93      550.83     22.20 o 
  -3   3  10      238.06      223.24     11.67 o 
  -2   3  10      307.89      296.95     11.23 o 
  -1   3  10       16.70       14.44      2.49 o 
   0   3  10       12.11       19.52      2.79 o 
   1   3  10       34.66       35.23      3.28 o 
   2   3  10       81.17       87.90      5.18 o 
   3   3  10       33.93       30.46      4.14 o 
   4   3  10       19.76       17.86      5.10 o 
   5   3  10       18.11       23.55      5.52 o 
  -6   4  10       17.83       15.17      8.36 o 
  -5   4  10       81.04      104.39     20.01 o 
  -4   4  10      214.87      229.62     12.31 o 
  -3   4  10        2.46        0.73      3.47 o 
  -2   4  10       49.02       59.12      4.85 o 
  -1   4  10       18.08       30.23      3.92 o 
   0   4  10        0.38        0.00      1.95 o 
   1   4  10      234.45      234.72      7.90 o 
   2   4  10      517.73      509.48     14.71 o 
   3   4  10       24.91       19.27      4.51 o 
   4   4  10      170.96      170.74     11.88 o 
   5   4  10        0.22        2.54      4.66 o 
  -6   5  10       16.36       18.51      7.27 o 
  -5   5  10      145.45      140.18     10.23 o 
  -4   5  10       60.25       62.20     10.55 o 
  -3   5  10      108.32      110.96      8.25 o 
  -2   5  10      117.86      130.48      7.01 o 
  -1   5  10      342.47      322.41     10.60 o 
   0   5  10      147.76      153.66      6.70 o 
   1   5  10        0.28        8.41      3.03 o 
   2   5  10       32.11       30.06      3.80 o 
   3   5  10        0.75        0.00      3.38 o 
   4   5  10        0.19        3.40      4.26 o 
   5   5  10       14.53       23.99      5.85 o 
  -6   6  10       13.60       21.62      7.81 o 
  -5   6  10       50.86       43.82      6.84 o 
  -4   6  10       32.86       27.68      5.54 o 
  -3   6  10        5.63        6.18      3.94 o 
  -2   6  10      178.14      171.16     13.34 o 
  -1   6  10      149.46      169.12      6.86 o 
   0   6  10       35.07       45.02      4.08 o 
   1   6  10        0.17        2.68      2.73 o 
   2   6  10       49.66       50.59      5.03 o 
   3   6  10       14.23        5.51      4.04 o 
   4   6  10       10.12        7.65      4.45 o 
  -6   7  10        4.22       15.74      7.49 o 
  -5   7  10       26.02       25.79      7.73 o 
  -4   7  10       77.06       71.35      7.48 o 
  -3   7  10       45.51       37.50      5.74 o 
  -2   7  10      684.18      623.88     21.43 o 
  -1   7  10      291.91      283.16      9.79 o 
   0   7  10        0.00        0.00      2.44 o 
   1   7  10      365.64      362.99     12.24 o 
   2   7  10       77.73       76.12      5.97 o 
   3   7  10        1.30        1.59      3.69 o 
   4   7  10       65.17       76.04      7.32 o 
  -6   8  10        0.42        3.65      6.86 o 
  -5   8  10       56.93       64.78     15.49 o 
  -4   8  10       73.16       67.49      9.60 o 
  -3   8  10      173.81      152.75     10.16 o 
  -2   8  10      117.32      123.77      9.36 o 
  -1   8  10       64.70       72.77      5.86 o 
   0   8  10       61.88       65.60      4.99 o 
   1   8  10       83.05       91.99      9.08 o 
   2   8  10      150.80      135.15      7.77 o 
   3   8  10       25.92       26.61      6.49 o 
   4   8  10       52.88       66.48      7.36 o 
  -6   9  10        0.00        0.13      7.43 o 
  -5   9  10       40.16       49.61     17.05 o 
  -4   9  10        5.16       15.27      6.94 o 
  -3   9  10        2.51        4.03      3.74 o 
  -2   9  10       11.49       17.96      4.57 o 
  -1   9  10      305.01      321.43     15.62 o 
   0   9  10       43.13       42.26      4.42 o 
   1   9  10        0.09        7.14      3.66 o 
   2   9  10       76.57       57.78      6.56 o 
   3   9  10        0.36        0.09      4.94 o 
   4   9  10        4.95        6.69      4.96 o 
  -5  10  10       59.23       32.96      8.99 o 
  -4  10  10       22.79       20.60      8.17 o 
  -3  10  10       28.64       19.05      5.38 o 
  -2  10  10       27.75       23.39      4.43 o 
  -1  10  10       27.83       31.48      4.68 o 
   0  10  10       43.22       29.89      5.28 o 
   1  10  10      213.33      228.68     21.82 o 
   2  10  10        0.46        3.43      3.91 o 
   3  10  10       31.09       24.87      5.20 o 
  -5  11  10       12.41       19.06     12.03 o 
  -4  11  10       14.31       25.20      8.54 o 
  -3  11  10       12.64        5.63      5.98 o 
  -2  11  10       57.49       57.87      6.36 o 
  -1  11  10       11.10       13.33      4.68 o 
   0  11  10        0.00        0.05      3.89 o 
   1  11  10        5.48        0.00      3.74 o 
   2  11  10       25.86       24.61      5.30 o 
   3  11  10       59.80       47.29      8.54 o 
  -4  12  10       44.76       28.30      8.69 o 
  -3  12  10       34.08       26.91      6.51 o 
  -2  12  10       15.09       15.36      5.37 o 
  -1  12  10       22.71       20.16      5.28 o 
   0  12  10        0.36        2.24      4.61 o 
   1  12  10       94.80      125.15     15.62 o 
   2  12  10        4.16        1.34      4.60 o 
   3  12  10        2.99        6.33      6.57 o 
  -4  13  10        6.65        0.00      7.15 o 
  -3  13  10       18.82       12.29      5.93 o 
  -2  13  10        0.32        9.34      6.20 o 
  -1  13  10       13.64        8.64      6.30 o 
   0  13  10        0.82        5.96      4.82 o 
   1  13  10        8.36       12.12      5.50 o 
   2  13  10        1.26        0.35     11.18 o 
  -3  14  10       26.58       27.85      8.17 o 
  -2  14  10       57.45       65.35     16.09 o 
  -1  14  10        8.78        2.02      7.09 o 
   0  14  10        0.45        0.00      7.91 o 
   1  14  10        0.01        0.00      5.01 o 
  -2  15  10        0.61        5.87      6.87 o 
  -1  15  10        1.62        3.62      6.18 o 
   0  15  10        1.11        3.79      7.20 o 
  -5   0  11        1.62        3.35      7.27 o 
  -3   0  11      153.17      212.89     24.15 o 
  -1   0  11       13.33       15.22     10.62 o 
   1   0  11        1.35        0.70      3.94 o 
   3   0  11      715.38      711.60     28.08 o 
  -6   1  11        1.57        0.00      5.53 o 
  -5   1  11        2.81        1.72      4.11 o 
  -4   1  11       90.17       88.39      6.47 o 
  -3   1  11      269.07      270.69     11.00 o 
  -2   1  11      219.62      214.99     10.27 o 
  -1   1  11      735.29      697.54     25.63 o 
   0   1  11        0.66        2.92      2.71 o 
   1   1  11        7.49       10.72      2.69 o 
   2   1  11      360.80      363.06     11.35 o 
   3   1  11       68.10       67.90      5.13 o 
   4   1  11        3.28        9.49      3.67 o 
  -6   2  11        7.76        8.48      8.55 o 
  -5   2  11       89.82       99.51      9.93 o 
  -4   2  11      104.07      118.69      9.32 o 
  -3   2  11        0.36        1.04      2.98 o 
  -2   2  11        0.18        0.37      2.61 o 
  -1   2  11      209.58      188.24      8.33 o 
   0   2  11        0.04        0.00      2.31 o 
   1   2  11      642.08      576.10     17.22 o 
   2   2  11       56.08       53.36      4.86 o 
   3   2  11       39.98       41.68      4.88 o 
   4   2  11       21.93       16.22      5.09 o 
  -6   3  11        7.32        6.36      4.81 o 
  -5   3  11        0.95        3.40      4.35 o 
  -4   3  11      162.85      154.17     11.47 o 
  -3   3  11        0.92        0.00      2.97 o 
  -2   3  11      465.72      471.75     16.36 o 
  -1   3  11       18.23       25.53      3.71 o 
   0   3  11        6.50        3.71      2.53 o 
   1   3  11      172.72      176.19      7.58 o 
   2   3  11      150.31      155.86      7.66 o 
   3   3  11       30.89       29.31      4.30 o 
   4   3  11        3.58        1.29      4.58 o 
  -6   4  11       19.64       12.17      5.56 o 
  -5   4  11       31.75       18.12      6.21 o 
  -4   4  11      132.76      103.34      9.49 o 
  -3   4  11       77.44       82.26      7.40 o 
  -2   4  11      109.48       94.52      6.38 o 
  -1   4  11       97.49      101.08      6.40 o 
   0   4  11       28.39       30.03      4.70 o 
   1   4  11      111.41      100.81      5.93 o 
   2   4  11        0.02        2.30      2.93 o 
   3   4  11        8.76        8.01      3.99 o 
   4   4  11       51.45       58.35      6.69 o 
  -6   5  11        2.33        2.41      6.10 o 
  -5   5  11        2.48        0.84      7.18 o 
  -4   5  11       17.86       20.02      5.15 o 
  -3   5  11      137.68      125.87      9.05 o 
  -2   5  11       56.22       41.27      4.68 o 
  -1   5  11       18.46       15.44      3.88 o 
   0   5  11       77.33       89.94      5.43 o 
   1   5  11       74.65       70.50      7.14 o 
   2   5  11        0.06        6.78      3.16 o 
   3   5  11        0.12        0.00      3.67 o 
   4   5  11       12.90       15.72      6.71 o 
  -6   6  11       15.57       21.61     12.57 o 
  -5   6  11       67.83       61.09      7.77 o 
  -4   6  11        1.88        0.00      3.92 o 
  -3   6  11       11.33       12.30      4.75 o 
  -2   6  11      122.45      111.72      8.41 o 
  -1   6  11       18.79       22.39      3.80 o 
   0   6  11       50.55       50.13      4.46 o 
   1   6  11      273.29      255.06      9.70 o 
   2   6  11      185.81      197.56     10.37 o 
   3   6  11       14.77        7.45      4.27 o 
   4   6  11        3.21        3.55      4.67 o 
  -6   7  11        5.39       12.87      7.42 o 
  -5   7  11       25.73       16.45      7.47 o 
  -4   7  11       25.06       17.92      5.50 o 
  -3   7  11        9.04        8.80      4.80 o 
  -2   7  11        3.64        3.85      3.95 o 
  -1   7  11      646.53      570.79     17.28 o 
   0   7  11       36.62       36.33      4.79 o 
   1   7  11        0.02        0.81      3.03 o 
   2   7  11        1.05        2.54      3.76 o 
   3   7  11        0.66        0.00      4.96 o 
   4   7  11        0.18        4.16      4.86 o 
  -5   8  11       23.17       20.84     11.06 o 
  -4   8  11        0.66        0.00      4.50 o 
  -3   8  11       11.84        6.20      4.34 o 
  -2   8  11        0.14        0.32      4.03 o 
  -1   8  11      178.00      170.82     14.00 o 
   0   8  11        9.60        5.90      3.33 o 
   1   8  11        3.47        9.92      5.36 o 
   2   8  11       62.19       54.11      6.10 o 
   3   8  11       46.56       35.90      5.87 o 
   4   8  11        0.12        7.61      4.93 o 
  -5   9  11        6.09       11.55      8.16 o 
  -4   9  11       48.81       33.45      8.59 o 
  -3   9  11        1.19        4.05      4.73 o 
  -2   9  11       71.93       71.59      6.24 o 
  -1   9  11        0.19        7.58      3.79 o 
   0   9  11       26.17       25.64      5.11 o 
   1   9  11        8.17       17.44      4.41 o 
   2   9  11        4.60        0.59      4.04 o 
   3   9  11        4.41        2.77      7.26 o 
  -5  10  11        2.54        6.22      7.78 o 
  -4  10  11        0.68        6.41      6.91 o 
  -3  10  11        0.82        0.00      6.02 o 
  -2  10  11      173.30      172.09      9.33 o 
  -1  10  11       16.76       24.68      5.97 o 
   0  10  11       35.45       29.57      5.54 o 
   1  10  11       19.13       22.41      4.91 o 
   2  10  11        0.06        4.12      4.82 o 
   3  10  11        0.41        0.00      4.50 o 
  -4  11  11        7.67        0.00      6.60 o 
  -3  11  11       49.63       44.60      9.18 o 
  -2  11  11        4.69        4.77      4.13 o 
  -1  11  11        0.21        0.00      3.89 o 
   0  11  11       11.32       12.15      6.26 o 
   1  11  11        1.80        3.59      4.99 o 
   2  11  11       36.44       42.53      6.20 o 
   3  11  11        4.93        7.66      5.04 o 
  -4  12  11       51.69       48.33     16.82 o 
  -3  12  11       15.85       11.56      7.59 o 
  -2  12  11        0.05        0.00      4.63 o 
  -1  12  11       61.01       69.76     14.82 o 
   0  12  11       29.58       26.37      7.76 o 
   1  12  11        2.77       11.39      9.27 o 
   2  12  11        0.02        0.00      4.62 o 
  -3  13  11        5.04        1.66      7.14 o 
  -2  13  11       37.25       45.28     13.62 o 
  -1  13  11       15.36       11.67      5.51 o 
   0  13  11        0.84        0.00      4.74 o 
   1  13  11        4.35        2.17      4.97 o 
  -2  14  11        3.75       12.21      7.22 o 
  -1  14  11        8.51       17.72      7.18 o 
   0  14  11       13.50       14.42      5.98 o 
  -6   0  12       57.54       50.97     13.55 o 
  -4   0  12      159.66      161.36     22.51 o 
  -2   0  12      128.59      159.17     11.93 o 
   0   0  12        7.86        4.71      4.64 o 
   2   0  12      661.54      612.42     24.49 o 
   4   0  12        1.66        7.84      5.72 o 
  -6   1  12        3.39       11.12      6.27 o 
  -5   1  12      117.13       83.13      8.05 o 
  -4   1  12      494.59      495.78     40.42 o 
  -3   1  12      125.58      142.40      8.17 o 
  -2   1  12       16.01       17.32      3.79 o 
  -1   1  12        7.42        6.14      3.99 o 
   0   1  12       87.70       99.04      8.13 o 
   1   1  12       46.19       64.87     10.47 o 
   2   1  12       45.08       57.96      4.78 o 
   3   1  12       10.53       13.83      3.69 o 
   4   1  12        9.71       12.68      4.11 o 
  -6   2  12       14.53        9.36      6.64 o 
  -5   2  12       27.09       21.99      5.33 o 
  -4   2  12      350.72      340.29     29.66 o 
  -3   2  12        0.62        0.87      3.30 o 
  -2   2  12        5.54       14.87      3.70 o 
  -1   2  12       34.84       54.93      9.81 o 
   0   2  12        8.23        4.42      3.16 o 
   1   2  12        2.89        1.27      2.89 o 
   2   2  12       87.27       76.08      5.73 o 
   3   2  12        2.01        5.45      3.54 o 
   4   2  12        1.26        0.00      4.07 o 
  -6   3  12        5.45        4.70      5.13 o 
  -5   3  12       40.59       41.38     11.17 o 
  -4   3  12        0.44        5.70      4.21 o 
  -3   3  12       69.13       61.12      6.93 o 
  -2   3  12      176.02      171.82      8.78 o 
  -1   3  12      336.92      333.87     12.86 o 
   0   3  12       52.66       57.65      6.70 o 
   1   3  12      135.82      138.39     13.49 o 
   2   3  12      210.54      201.83     13.64 o 
   3   3  12        2.04        4.50      3.73 o 
   4   3  12        0.08        1.00      4.86 o 
  -6   4  12        0.43        3.56      5.33 o 
  -5   4  12       41.79       38.87      6.57 o 
  -4   4  12        6.62       10.08      4.73 o 
  -3   4  12       43.01       54.25     10.08 o 
  -2   4  12        4.62        6.83      3.35 o 
  -1   4  12       32.18       45.73      5.10 o 
   0   4  12        0.00        0.00      3.44 o 
   1   4  12      128.14      126.00      7.77 o 
   2   4  12      168.93      136.04      7.59 o 
   3   4  12       43.84       46.99      5.78 o 
   4   4  12       72.89       84.29      8.38 o 
  -6   5  12        3.55        2.67      8.39 o 
  -5   5  12        0.09        0.00      4.42 o 
  -4   5  12        6.74        4.73      4.66 o 
  -3   5  12        5.39        5.29      4.88 o 
  -2   5  12        0.17        0.00      3.05 o 
  -1   5  12       55.83       71.61      7.24 o 
   0   5  12      195.09      207.78      9.86 o 
   1   5  12        2.57       15.61      3.68 o 
   2   5  12        1.04        6.75      3.65 o 
   3   5  12       18.96       17.85      5.14 o 
   4   5  12        7.65       12.81      5.39 o 
  -6   6  12        0.00        0.00      5.90 o 
  -5   6  12        1.15        1.10      4.96 o 
  -4   6  12        0.04        3.21      4.29 o 
  -3   6  12        0.31        0.00      4.37 o 
  -2   6  12      287.54      273.28     13.48 o 
  -1   6  12      182.35      191.70      9.70 o 
   0   6  12       59.86       62.57      5.13 o 
   1   6  12      169.47      158.63      8.20 o 
   2   6  12       73.80       69.30     12.45 o 
   3   6  12        0.80        9.24      4.88 o 
  -5   7  12       67.69       77.95     11.16 o 
  -4   7  12       24.63       27.36      6.28 o 
  -3   7  12        5.20        0.92      4.38 o 
  -2   7  12       71.33       73.48      7.51 o 
  -1   7  12        7.95       16.40      5.15 o 
   0   7  12        4.47        0.00      3.08 o 
   1   7  12        0.11        0.00      4.85 o 
   2   7  12        5.45        0.65      3.97 o 
   3   7  12       14.04       16.15      5.43 o 
  -5   8  12       12.98       11.87      8.13 o 
  -4   8  12        1.19        8.51      5.28 o 
  -3   8  12      118.09      103.75      9.13 o 
  -2   8  12      264.62      227.71     19.76 o 
  -1   8  12       85.15       82.02     10.70 o 
   0   8  12        6.17        1.27      3.36 o 
   1   8  12      141.99      112.71      7.80 o 
   2   8  12       11.54       14.93      4.73 o 
   3   8  12        1.69        6.61      5.14 o 
  -5   9  12       91.85       79.79     30.69 o 
  -4   9  12        3.62        0.00      6.46 o 
  -3   9  12       10.83       12.50      5.25 o 
  -2   9  12       14.27       11.99      5.03 o 
  -1   9  12       23.20       19.56      4.57 o 
   0   9  12      123.29      130.89      9.35 o 
   1   9  12       16.69       11.16      4.32 o 
   2   9  12       17.91       17.65      7.89 o 
   3   9  12        2.65        0.00      4.73 o 
  -4  10  12       10.16       25.41      8.75 o 
  -3  10  12       23.55       18.71      5.63 o 
  -2  10  12        1.08        4.82      4.84 o 
  -1  10  12        1.96        0.00      3.92 o 
   0  10  12        0.03        0.44      4.52 o 
   1  10  12        5.25        6.66      4.54 o 
   2  10  12       10.86        5.58      4.74 o 
  -4  11  12        4.41       23.69      9.47 o 
  -3  11  12        5.83        0.77      6.59 o 
  -2  11  12       15.65       11.97      5.48 o 
  -1  11  12        4.54        2.42      4.62 o 
   0  11  12        6.30        4.82      5.14 o 
   1  11  12       14.42       11.53      8.38 o 
   2  11  12       16.76       16.49      7.09 o 
  -3  12  12        4.73        6.25      7.21 o 
  -2  12  12        0.04        0.00      8.79 o 
  -1  12  12       23.14       18.02      5.65 o 
   0  12  12        1.20        5.34      5.22 o 
   1  12  12        3.65       12.64      5.64 o 
  -2  13  12        8.27        2.87     10.05 o 
  -1  13  12        0.61        0.45      6.25 o 
   0  13  12        0.43        5.87      5.38 o 
  -5   0  13        1.00        0.00      7.06 o 
  -3   0  13      313.38      383.32     28.57 o 
  -1   0  13        3.11        7.45      5.44 o 
   1   0  13      184.97      170.65     14.03 o 
   3   0  13       16.83       12.49      7.53 o 
  -6   1  13        5.79       11.10      6.82 o 
  -5   1  13        3.35        7.83      6.04 o 
  -4   1  13      127.09      130.87     10.11 o 
  -3   1  13      104.88      113.73      7.76 o 
  -2   1  13      343.36      355.02     13.81 o 
  -1   1  13      735.73      724.19     23.86 o 
   0   1  13       65.46       71.42      7.18 o 
   1   1  13       57.87       59.26      6.04 o 
   2   1  13       55.84       63.78      7.20 o 
   3   1  13       12.23        5.97      4.00 o 
  -6   2  13        4.49        0.56      6.08 o 
  -5   2  13        0.34        5.56      5.57 o 
  -4   2  13       21.01       19.43      5.01 o 
  -3   2  13        0.59        0.00      3.58 o 
  -2   2  13       91.62      103.55      7.31 o 
  -1   2  13       19.10       20.95     10.02 o 
   0   2  13       35.69       37.24      7.76 o 
   1   2  13      182.47      162.86      9.26 o 
   2   2  13       12.10       20.58      4.86 o 
   3   2  13        2.40        0.00      3.66 o 
  -6   3  13        2.01        2.65      6.87 o 
  -5   3  13       67.89       61.84      7.82 o 
  -4   3  13       16.90       15.92      5.05 o 
  -3   3  13      162.49      160.20     17.16 o 
  -2   3  13      263.17      227.96     10.53 o 
  -1   3  13      205.05      208.55     10.47 o 
   0   3  13       67.35       67.30      6.15 o 
   1   3  13        0.66        0.41      3.65 o 
   2   3  13       85.03      101.17     13.75 o 
   3   3  13        1.93        1.36      4.35 o 
  -5   4  13        0.23        8.82      5.97 o 
  -4   4  13       11.72       10.58      5.18 o 
  -3   4  13      145.46      141.50     13.89 o 
  -2   4  13        0.29        1.39      3.71 o 
  -1   4  13      425.64      431.94     16.10 o 
   0   4  13        4.89        0.00      4.13 o 
   1   4  13        0.21        2.55      3.42 o 
   2   4  13      116.69      103.14      7.01 o 
   3   4  13       77.81       78.76      7.75 o 
  -5   5  13        0.05        0.00      4.48 o 
  -4   5  13       87.50      100.04      9.35 o 
  -3   5  13      110.06      107.51      9.04 o 
  -2   5  13       50.92       57.03      8.05 o 
  -1   5  13      234.37      241.60     10.89 o 
   0   5  13        0.36        0.00      3.36 o 
   1   5  13        0.76        2.00      3.84 o 
   2   5  13       54.37       42.76      5.85 o 
   3   5  13        4.89        2.24      4.87 o 
  -5   6  13       22.46       12.90      5.78 o 
  -4   6  13      112.60      100.29      9.30 o 
  -3   6  13        9.97       14.49      5.22 o 
  -2   6  13      117.90      106.33     13.24 o 
  -1   6  13        0.15        6.99      4.02 o 
   0   6  13        5.08        0.65      3.77 o 
   1   6  13        1.06        0.00      3.27 o 
   2   6  13       10.44       19.66      5.11 o 
   3   6  13        0.43        2.39      4.96 o 
  -5   7  13        0.02        0.14      7.10 o 
  -4   7  13        9.51        7.80      5.24 o 
  -3   7  13       62.24       76.78      8.30 o 
  -2   7  13       31.81       21.73      5.63 o 
  -1   7  13        0.00        0.00      4.21 o 
   0   7  13        4.58        4.30      4.12 o 
   1   7  13        0.74        0.22      3.88 o 
   2   7  13        0.59        0.00      4.26 o 
   3   7  13        0.04        0.00      4.65 o 
  -5   8  13        2.15        3.65      7.57 o 
  -4   8  13        3.29        8.89      5.68 o 
  -3   8  13        0.11        0.00      4.33 o 
  -2   8  13        0.47        7.29      6.06 o 
  -1   8  13       12.69       16.18      5.35 o 
   0   8  13       31.42       32.93      6.22 o 
   1   8  13        5.17        6.04      4.45 o 
   2   8  13       17.95       19.50      5.37 o 
  -4   9  13      118.44      103.15     12.44 o 
  -3   9  13       41.49       39.06      7.09 o 
  -2   9  13        3.10        4.30      5.35 o 
  -1   9  13       19.19       11.48      5.58 o 
   0   9  13        9.38        5.68      5.67 o 
   1   9  13        1.29        0.00      4.36 o 
   2   9  13       12.16        3.70      4.80 o 
  -4  10  13        0.49        3.72     13.08 o 
  -3  10  13       10.30        7.91      5.40 o 
  -2  10  13       26.75       25.49      8.92 o 
  -1  10  13       55.89       53.08     16.43 o 
   0  10  13       38.68       30.50      9.42 o 
   1  10  13        0.01        0.00      8.22 o 
  -3  11  13        1.12       12.02      7.17 o 
  -2  11  13        9.53        8.33      5.48 o 
  -1  11  13       34.97       30.14      7.99 o 
   0  11  13        0.87        0.00      4.74 o 
   1  11  13       16.46       24.06      6.31 o 
  -2  12  13       58.97       73.44     15.46 o 
  -1  12  13        5.35        6.87     14.20 o 
   0  12  13        0.12        0.13      5.11 o 
  -4   0  14       44.33       45.13      8.19 o 
  -2   0  14       14.93       34.41      8.80 o 
   0   0  14      191.41      173.49     13.65 o 
   2   0  14      214.38      182.34     14.88 o 
  -5   1  14        0.26        0.71      5.50 o 
  -4   1  14        0.59        0.00      4.07 o 
  -3   1  14        5.98       14.11      4.31 o 
  -2   1  14      249.96      263.62     21.68 o 
  -1   1  14        4.50        6.42      4.06 o 
   0   1  14        0.50        3.45      3.91 o 
   1   1  14      105.32      104.27      7.81 o 
   2   1  14       97.27       91.38      7.78 o 
   3   1  14        0.15        0.00      4.23 o 
  -5   2  14       45.66       44.37      9.33 o 
  -4   2  14       51.83       51.96      7.30 o 
  -3   2  14        1.31        6.11      4.07 o 
  -2   2  14       34.24       36.77      7.07 o 
  -1   2  14        6.68       20.67      4.76 o 
   0   2  14      121.49      142.96      8.93 o 
   1   2  14       30.16       42.13      5.89 o 
   2   2  14       13.74        7.75      4.66 o 
   3   2  14        1.72        6.07      5.26 o 
  -5   3  14        1.10        0.00      3.94 o 
  -4   3  14       14.67       23.03      5.85 o 
  -3   3  14        5.32        2.24      5.37 o 
  -2   3  14       50.72       53.25      5.97 o 
  -1   3  14       13.53       18.00      4.60 o 
   0   3  14       10.42       17.72      4.69 o 
   1   3  14        1.70       19.25      6.67 o 
   2   3  14        0.22        0.00      3.96 o 
   3   3  14       16.14       12.42      5.96 o 
  -5   4  14        3.57        0.00      4.46 o 
  -4   4  14       41.22       33.52      6.32 o 
  -3   4  14      101.11       99.57     15.83 o 
  -2   4  14      113.78      107.72      9.15 o 
  -1   4  14      138.94      111.48      9.25 o 
   0   4  14        0.48        0.00      3.74 o 
   1   4  14        1.15        0.00      3.92 o 
   2   4  14       10.21       18.27      4.95 o 
  -5   5  14       72.67       63.87     10.77 o 
  -4   5  14      320.84      331.73     20.57 o 
  -3   5  14       57.63       67.53     13.29 o 
  -2   5  14       22.75       27.94      6.19 o 
  -1   5  14      134.67      129.10      8.58 o 
   0   5  14        4.50        0.20      4.00 o 
   1   5  14        0.01        6.49      4.46 o 
   2   5  14        0.12        4.71      5.61 o 
  -5   6  14        1.95       13.03      5.97 o 
  -4   6  14       47.78       65.16     13.52 o 
  -3   6  14        2.24        0.00      4.29 o 
  -2   6  14        8.05        4.75      4.49 o 
  -1   6  14        0.08        0.00      4.47 o 
   0   6  14        0.12        5.97      4.25 o 
   1   6  14        0.01        0.00      3.93 o 
   2   6  14        2.34        6.35      5.48 o 
  -4   7  14        1.28        2.03      4.88 o 
  -3   7  14       75.24       56.36      7.50 o 
  -2   7  14       11.64       15.50      5.33 o 
  -1   7  14        8.69        7.15      4.79 o 
   0   7  14        6.33       11.54      4.46 o 
   1   7  14       10.40       11.49      5.59 o 
   2   7  14       27.05       15.50      5.67 o 
  -4   8  14       26.47       32.91     11.73 o 
  -3   8  14       51.62       41.27      7.27 o 
  -2   8  14        0.39        3.95      5.07 o 
  -1   8  14       12.11       12.86      5.08 o 
   0   8  14        1.23        6.38      6.06 o 
   1   8  14        0.12        0.00      4.58 o 
  -3   9  14        0.23        0.00      4.86 o 
  -2   9  14       18.42       11.71      5.83 o 
  -1   9  14       21.57       28.41      6.46 o 
   0   9  14        4.51        6.28      5.79 o 
   1   9  14        1.15        3.13      5.67 o 
  -3  10  14        7.57        6.10      6.76 o 
  -2  10  14        0.93        0.00      5.02 o 
  -1  10  14       36.02       26.75     10.97 o 
   0  10  14        1.23        7.74      6.69 o 
  -2  11  14        0.02        0.00      6.42 o 
  -1  11  14        0.14        0.00      6.43 o 
  -5   0  15        2.77        3.00      8.10 o 
  -3   0  15       22.47       18.62      8.46 o 
  -1   0  15      532.55      546.02     28.13 o 
   1   0  15       12.41        8.09      6.91 o 
  -5   1  15        0.64        0.00      7.87 o 
  -4   1  15        6.38        5.89      7.02 o 
  -3   1  15        0.11        0.00      4.03 o 
  -2   1  15      137.02      131.81      8.85 o 
  -1   1  15       77.24       90.89      7.61 o 
   0   1  15       33.08       30.44      6.68 o 
   1   1  15       17.94       21.16      5.22 o 
   2   1  15       13.11       13.99      5.27 o 
  -5   2  15        0.14        3.67      6.11 o 
  -4   2  15        3.29        8.39      5.24 o 
  -3   2  15        8.08        6.87      5.25 o 
  -2   2  15      129.54      130.71      8.83 o 
  -1   2  15        6.49       11.37      4.79 o 
   0   2  15        0.29        2.00      4.94 o 
   1   2  15        2.29        7.71      4.51 o 
   2   2  15        8.35       14.28      5.27 o 
  -4   3  15        2.53        5.22      5.30 o 
  -3   3  15       64.28       66.83      8.58 o 
  -2   3  15       67.56       90.40     10.33 o 
  -1   3  15      276.11      266.78     23.46 o 
   0   3  15        9.39       18.96      5.46 o 
   1   3  15       50.37       53.54      6.64 o 
   2   3  15       13.95       10.78      5.29 o 
  -4   4  15       57.91       60.84      8.17 o 
  -3   4  15       20.19       30.23      6.82 o 
  -2   4  15        2.16        5.65      5.11 o 
  -1   4  15       25.18       20.78      4.89 o 
   0   4  15        1.93        2.29      4.44 o 
   1   4  15       64.85       55.24     10.26 o 
   2   4  15        2.72        9.09      5.93 o 
  -4   5  15        6.93       10.49      5.77 o 
  -3   5  15        5.12        8.79      5.03 o 
  -2   5  15       50.43       43.44      7.99 o 
  -1   5  15       88.35      101.11     14.88 o 
   0   5  15       10.90       20.81      5.27 o 
   1   5  15        8.14        9.70      5.05 o 
  -4   6  15        1.68        3.44      8.87 o 
  -3   6  15        0.01        0.00      4.86 o 
  -2   6  15        4.62        2.47     11.03 o 
  -1   6  15        1.90        4.85      5.16 o 
   0   6  15        0.17        0.00      5.02 o 
   1   6  15       21.81        8.30      5.96 o 
  -3   7  15       68.09       72.24     13.11 o 
  -2   7  15        8.20       13.73      5.28 o 
  -1   7  15        4.45        4.95      5.15 o 
   0   7  15        1.99        2.71      4.70 o 
   1   7  15        9.41        1.73      5.68 o 
  -3   8  15        1.18        1.71      5.25 o 
  -2   8  15       42.39       36.80      6.81 o 
  -1   8  15        0.00        0.00      4.88 o 
   0   8  15        9.87       18.48      7.11 o 
  -2   9  15        3.82        1.02      8.93 o 
  -1   9  15        1.10        4.56      5.65 o 
  -4   0  16        4.28        0.00      7.82 o 
  -2   0  16       15.45       21.28      7.39 o 
   0   0  16       29.17       45.19      9.07 o 
  -4   1  16        0.13        2.41      4.87 o 
  -3   1  16        0.69        0.00      4.30 o 
  -2   1  16        0.12        4.81      4.43 o 
  -1   1  16       19.17       18.27      5.36 o 
   0   1  16        3.86        2.58      4.53 o 
   1   1  16        6.90        0.00      4.43 o 
  -4   2  16       12.68       14.57      5.64 o 
  -3   2  16        1.94        0.00      4.70 o 
  -2   2  16        3.05        4.79      4.41 o 
  -1   2  16        0.83        7.46      4.72 o 
   0   2  16        2.40        2.53      4.71 o 
   1   2  16        7.69       14.37      5.52 o 
  -3   3  16        0.35        6.82      5.12 o 
  -2   3  16        0.36        0.00      4.23 o 
  -1   3  16       97.68      104.79      8.47 o 
   0   3  16       13.62       12.72      5.05 o 
   1   3  16        0.07       11.99      5.36 o 
  -3   4  16        0.29        0.00      4.75 o 
  -2   4  16        5.01        0.91      5.00 o 
  -1   4  16       25.56       37.66      7.40 o 
   0   4  16       10.19       16.63      5.66 o 
  -3   5  16       14.98       12.94      5.70 o 
  -2   5  16       62.96       64.76     13.09 o 
  -1   5  16       72.60       72.31      8.55 o 
   0   5  16       11.41        7.68      5.98 o 
  -2   6  16        9.30        0.00      5.32 o 
  -1   6  16        6.86       13.31      6.25 o 
   0   6  16       18.26       20.22      5.89 o 
  -1   0  17       74.52       77.62     11.27 o 
  -2   1  17        3.88        1.37      4.96 o 
  -1   1  17        1.71        0.00      4.73 o 
  -2   2  17        8.37       10.38      5.19 o 
  -1   2  17        1.32       10.92      5.27 o 
                                                 
